# Supplementary material for: Identification of differentially expressed sense and antisense transcript pairs in breast epithelial tissues
Source: BMC Genomics. 2009 Jul 17;10:324. doi: 10.1186/1471-2164-10-324 (PMC2721853; doi:10.1186/1471-2164-10-324)
Supplement: Additional file 1 — Mapping of Affymetrix probesets to HTR clusters with orientation and number of probes mapped. [file 1471-2164-10-324-S1.xls]

## Sheet: HG-U133_Plus_2
Plus 2 Probeset ID	HTR matched in sense orientation	No. probes matching	HTR matched in antisense orientation	No. probes matching
HG-U133_Plus_2:1007_s_at	HTR000322	16
HG-U133_Plus_2:1053_at	HTR055330	13
HG-U133_Plus_2:117_at	HTR049315	16
HG-U133_Plus_2:121_at	HTR000107	16
HG-U133_Plus_2:1255_g_at	HTR010908	16
HG-U133_Plus_2:1294_at	HTR046323	16
HG-U133_Plus_2:1316_at	HTR003287|BC006560	16|11
HG-U133_Plus_2:1320_at	HTR012303	16
HG-U133_Plus_2:1405_i_at	HTR007310	14
HG-U133_Plus_2:1431_at	HTR008404	15
HG-U133_Plus_2:1438_at	HTR012400	16
HG-U133_Plus_2:1487_at	HTR004663	16	HTR004662	16
HG-U133_Plus_2:1494_f_at	HTR007605|HTR001681|HTR013430	16|11|5
HG-U133_Plus_2:1552256_a_at	HTR046596	11
HG-U133_Plus_2:1552257_a_at	HTR010322	11
HG-U133_Plus_2:1552258_at	HTR024098|HTR020876	11|11
HG-U133_Plus_2:1552261_at	HTR000117	11
HG-U133_Plus_2:1552263_at	HTR004645	11
HG-U133_Plus_2:1552264_a_at	HTR004645|M84489	11|11
HG-U133_Plus_2:1552266_at	HTR004491	11
HG-U133_Plus_2:1552269_at	HTR010559	11	HTR040105	6
HG-U133_Plus_2:1552271_at	HTR003155	11
HG-U133_Plus_2:1552272_a_at	HTR003155	11
HG-U133_Plus_2:1552274_at	HTR006821	11
HG-U133_Plus_2:1552275_s_at	HTR006821	11
HG-U133_Plus_2:1552276_a_at	HTR052915	11
HG-U133_Plus_2:1552277_a_at	HTR005196	11
HG-U133_Plus_2:1552278_a_at	AK097194|HTR004479	11|11	HTR005477	11
HG-U133_Plus_2:1552279_a_at	HTR004479	11	HTR005477	6
HG-U133_Plus_2:1552280_at	HTR012691	11
HG-U133_Plus_2:1552281_at	HTR016203	11
HG-U133_Plus_2:1552283_s_at	HTR036368|HTR030297	11|11
HG-U133_Plus_2:1552286_at	HTR005885	11
HG-U133_Plus_2:1552287_s_at	HTR002494	11
HG-U133_Plus_2:1552288_at	HTR009823	11
HG-U133_Plus_2:1552289_a_at	HTR009823	11
HG-U133_Plus_2:1552291_at	HTR008334	11
HG-U133_Plus_2:1552293_at	HTR012893	11
HG-U133_Plus_2:1552295_a_at	HTR006369	11
HG-U133_Plus_2:1552296_at	HTR012935	11
HG-U133_Plus_2:1552299_at	HTR009816	11
HG-U133_Plus_2:1552301_a_at	HTR003470	11
HG-U133_Plus_2:1552302_at	HTR011228	11
HG-U133_Plus_2:1552303_a_at	HTR011228|U25750	11|11
HG-U133_Plus_2:1552304_at	HTR007644	11
HG-U133_Plus_2:1552306_at	HTR007644|HTR031997	11|9
HG-U133_Plus_2:1552307_a_at	HTR006832	11
HG-U133_Plus_2:1552309_a_at	HTR004875	11
HG-U133_Plus_2:1552310_at	HTR012510	11
HG-U133_Plus_2:1552311_a_at	HTR009555	11
HG-U133_Plus_2:1552312_a_at	HTR004955	11
HG-U133_Plus_2:1552314_a_at	HTR001410	11
HG-U133_Plus_2:1552315_at	HTR000692	11
HG-U133_Plus_2:1552316_a_at	HTR000692	11
HG-U133_Plus_2:1552318_at	HTR000692	11
HG-U133_Plus_2:1552319_a_at	HTR000233	11
HG-U133_Plus_2:1552320_a_at	HTR009938	11	HTR005720	5
HG-U133_Plus_2:1552321_a_at	HTR009938	11	HTR005720	9
HG-U133_Plus_2:1552322_at	HTR007569	11
HG-U133_Plus_2:1552323_s_at	HTR007569	11
HG-U133_Plus_2:1552325_at	HTR011798	11
HG-U133_Plus_2:1552326_a_at	HTR011798	11
HG-U133_Plus_2:1552327_at	HTR007026	11
HG-U133_Plus_2:1552329_at	HTR002320	11
HG-U133_Plus_2:1552330_at	HTR011537	11
HG-U133_Plus_2:1552332_at	HTR000857	11
HG-U133_Plus_2:1552335_at	HTR009903	11
HG-U133_Plus_2:1552337_s_at	HTR059554	11
HG-U133_Plus_2:1552338_at	HTR031648	11
HG-U133_Plus_2:1552340_at	HTR013095	11
HG-U133_Plus_2:1552343_s_at	HTR012287	11
HG-U133_Plus_2:1552344_s_at	HTR000864	11	HTR008777	11
HG-U133_Plus_2:1552347_at	HTR003030	11
HG-U133_Plus_2:1552348_at	HTR011619	11
HG-U133_Plus_2:1552349_a_at	HTR011619	11
HG-U133_Plus_2:1552354_at	HTR012764	11
HG-U133_Plus_2:1552355_s_at	HTR012764	11
HG-U133_Plus_2:1552359_at	HTR015735	11	HTR024629	5
HG-U133_Plus_2:1552360_a_at	HTR026980	11
HG-U133_Plus_2:1552362_a_at	HTR001111	11	HTR004299	10
HG-U133_Plus_2:1552364_s_at	HTR010162	11
HG-U133_Plus_2:1552365_at	HTR004490	11
HG-U133_Plus_2:1552367_a_at	HTR004490	11
HG-U133_Plus_2:1552368_at	HTR012597	11
HG-U133_Plus_2:1552370_at	HTR015641	11
HG-U133_Plus_2:1552372_at	HTR015641	11
HG-U133_Plus_2:1552373_s_at	HTR015641	11
HG-U133_Plus_2:1552375_at	HTR014812	11
HG-U133_Plus_2:1552377_s_at	HTR008226	11
HG-U133_Plus_2:1552378_s_at	HTR012296	11
HG-U133_Plus_2:1552381_at	HTR009709	11	HTR050136	5
HG-U133_Plus_2:1552383_at	HTR011776	11	HTR025613	11
HG-U133_Plus_2:1552384_a_at	HTR011776	11	HTR025613	11
HG-U133_Plus_2:1552386_at	HTR012680	11
HG-U133_Plus_2:1552388_at	HTR012637	11
HG-U133_Plus_2:1552389_at	HTR019359	11
HG-U133_Plus_2:1552390_a_at	HTR019359	11
HG-U133_Plus_2:1552391_at	HTR063086|HTR009908	11|11
HG-U133_Plus_2:1552393_at	HTR009913	11
HG-U133_Plus_2:1552394_a_at	HTR009913	11
HG-U133_Plus_2:1552395_at	HTR011924	11	HTR016204	10
HG-U133_Plus_2:1552396_at	HTR001075	11
HG-U133_Plus_2:1552398_a_at	HTR011383	11
HG-U133_Plus_2:1552399_a_at	HTR000372	11
HG-U133_Plus_2:1552400_a_at	HTR007796	11
HG-U133_Plus_2:1552401_a_at	HTR011867	11
HG-U133_Plus_2:1552402_at	HTR013218	11
HG-U133_Plus_2:1552405_at	HTR013333	11
HG-U133_Plus_2:1552408_at	HTR013327	11
HG-U133_Plus_2:1552409_a_at	HTR013327	11
HG-U133_Plus_2:1552410_at	HTR021348	11
HG-U133_Plus_2:1552411_at	HTR010040	11
HG-U133_Plus_2:1552412_a_at	HTR010040	11
HG-U133_Plus_2:1552414_at	HTR013353	11
HG-U133_Plus_2:1552415_a_at	HTR013353	11
HG-U133_Plus_2:1552417_a_at	HTR004374	11
HG-U133_Plus_2:1552418_at	HTR011298	11
HG-U133_Plus_2:1552419_s_at	HTR011298	11
HG-U133_Plus_2:1552421_a_at	HTR011772	11
HG-U133_Plus_2:1552422_at	HTR062918	11
HG-U133_Plus_2:1552423_at	HTR009647	11
HG-U133_Plus_2:1552424_at	HTR012958	11
HG-U133_Plus_2:1552425_a_at	HTR012958	11
HG-U133_Plus_2:1552426_a_at	HTR001150|AF353992	11|11
HG-U133_Plus_2:1552427_at	HTR011747	11
HG-U133_Plus_2:1552430_at	HTR011560	11
HG-U133_Plus_2:1552432_at	HTR011921	11
HG-U133_Plus_2:1552436_a_at	HTR000765	11
HG-U133_Plus_2:1552438_a_at	HTR009759	11
HG-U133_Plus_2:1552439_s_at	HTR007645	11
HG-U133_Plus_2:1552440_at	HTR011853	11
HG-U133_Plus_2:1552445_a_at	HTR013384	11
HG-U133_Plus_2:1552448_a_at	HTR057608	11
HG-U133_Plus_2:1552449_a_at	HTR044307	10
HG-U133_Plus_2:1552450_a_at	HTR015828	11
HG-U133_Plus_2:1552452_at	HTR055675	11
HG-U133_Plus_2:1552453_a_at	HTR055675	11
HG-U133_Plus_2:1552455_at	HTR013239	11
HG-U133_Plus_2:1552456_a_at	HTR046594|HTR013429|HTR062291	11|10|7
HG-U133_Plus_2:1552457_a_at	HTR000535	11
HG-U133_Plus_2:1552458_at	HTR013431	11
HG-U133_Plus_2:1552459_a_at	HTR013431	11
HG-U133_Plus_2:1552461_at	HTR010043	11
HG-U133_Plus_2:1552463_at	HTR010020	11
HG-U133_Plus_2:1552466_x_at	HTR063699	11
HG-U133_Plus_2:1552467_at	HTR013446	11
HG-U133_Plus_2:1552468_a_at	HTR013446	11
HG-U133_Plus_2:1552470_a_at	HTR000074	11
HG-U133_Plus_2:1552472_a_at	HTR005108	11
HG-U133_Plus_2:1552473_at	HTR001339	11
HG-U133_Plus_2:1552474_a_at	HTR001339	11
HG-U133_Plus_2:1552476_s_at	HTR011730	11
HG-U133_Plus_2:1552477_a_at	HTR010301|HTR009686	11|6
HG-U133_Plus_2:1552478_a_at	HTR010301	11
HG-U133_Plus_2:1552480_s_at	HTR000238	11
HG-U133_Plus_2:1552481_s_at	HTR004932	11
HG-U133_Plus_2:1552482_at	HTR003320	11
HG-U133_Plus_2:1552484_at	HTR011682	11
HG-U133_Plus_2:1552485_at	HTR001606	11
HG-U133_Plus_2:1552486_s_at	HTR001606	11
HG-U133_Plus_2:1552487_a_at	HTR013913	11
HG-U133_Plus_2:1552489_s_at	HTR007585	11
HG-U133_Plus_2:1552490_at	HTR019213	11
HG-U133_Plus_2:1552491_at	HTR010030	10	HTR002130	10
HG-U133_Plus_2:1552493_s_at	HTR009447	11
HG-U133_Plus_2:1552494_at	HTR006947	11
HG-U133_Plus_2:1552496_a_at	HTR008754	11	HTR056167	5
HG-U133_Plus_2:1552497_a_at	HTR009909	11
HG-U133_Plus_2:1552498_at	HTR009826	11	HTR065920	7
HG-U133_Plus_2:1552499_a_at	HTR009826	11
HG-U133_Plus_2:1552501_a_at	HTR012969	11
HG-U133_Plus_2:1552502_s_at	HTR003874	11
HG-U133_Plus_2:1552503_at	HTR012099	11
HG-U133_Plus_2:1552504_a_at	HTR004495	11
HG-U133_Plus_2:1552506_at	HTR021047	11
HG-U133_Plus_2:1552507_at	HTR011299	11
HG-U133_Plus_2:1552508_at	HTR011299	11
HG-U133_Plus_2:1552509_a_at	HTR009884	11
HG-U133_Plus_2:1552510_at	HTR056712	11
HG-U133_Plus_2:1552511_a_at	HTR009997	11
HG-U133_Plus_2:1552514_at	HTR009960	11
HG-U133_Plus_2:1552515_at	HTR003835	11
HG-U133_Plus_2:1552516_a_at	HTR003835	11
HG-U133_Plus_2:1552518_s_at	HTR009675	11
HG-U133_Plus_2:1552519_at	HTR011873	11
HG-U133_Plus_2:1552520_at	HTR011936	11
HG-U133_Plus_2:1552521_a_at	HTR011936	11
HG-U133_Plus_2:1552522_at	HTR011967	11
HG-U133_Plus_2:1552523_a_at	HTR011967	11
HG-U133_Plus_2:1552524_at	HTR012925	11
HG-U133_Plus_2:1552526_at	HTR013143	11
HG-U133_Plus_2:1552528_at	HTR001436	10
HG-U133_Plus_2:1552531_a_at	HTR007738	11
HG-U133_Plus_2:1552532_a_at	HTR010160	11	HTR015918	10
HG-U133_Plus_2:1552535_at	HTR009969	11
HG-U133_Plus_2:1552536_at	HTR010886	11
HG-U133_Plus_2:1552538_a_at	HTR011741	11
HG-U133_Plus_2:1552540_s_at	HTR012953	11
HG-U133_Plus_2:1552541_at	HTR000422	11
HG-U133_Plus_2:1552542_s_at	HTR000422	11
HG-U133_Plus_2:1552543_a_at	HTR007448	11
HG-U133_Plus_2:1552544_at	HTR021726	11
HG-U133_Plus_2:1552546_a_at	HTR007723	11
HG-U133_Plus_2:1552548_at	HTR013272	11
HG-U133_Plus_2:1552549_a_at	HTR013272	11
HG-U133_Plus_2:1552552_s_at	HTR010044	11
HG-U133_Plus_2:1552553_a_at	HTR002211	11	HTR006801	5
HG-U133_Plus_2:1552554_a_at	HTR002211	11
HG-U133_Plus_2:1552555_at	HTR020763	11
HG-U133_Plus_2:1552557_a_at	HTR013088	11
HG-U133_Plus_2:1552558_a_at	HTR000399	11
HG-U133_Plus_2:1552559_a_at	HTR009778	11
HG-U133_Plus_2:1552562_at	HTR013269	11
HG-U133_Plus_2:1552563_a_at	HTR048059	11
HG-U133_Plus_2:1552564_at	HTR013244	11
HG-U133_Plus_2:1552566_at	HTR013192	11
HG-U133_Plus_2:1552568_at	HTR013457	11
HG-U133_Plus_2:1552569_a_at	HTR013457	11
HG-U133_Plus_2:1552570_at	HTR007779	11
HG-U133_Plus_2:1552572_a_at	HTR007669	11
HG-U133_Plus_2:1552573_s_at	HTR007669	11
HG-U133_Plus_2:1552575_a_at	HTR011813	11
HG-U133_Plus_2:1552576_at	HTR001642|HTR064507	11|11
HG-U133_Plus_2:1552578_a_at	HTR002950	11
HG-U133_Plus_2:1552579_a_at	HTR013324	11
HG-U133_Plus_2:1552580_at	HTR041709	11
HG-U133_Plus_2:1552582_at	HTR000220	11
HG-U133_Plus_2:1552583_s_at	HTR000220	11
HG-U133_Plus_2:1552584_at	HTR001633	11
HG-U133_Plus_2:1552585_s_at	HTR000378	11
HG-U133_Plus_2:1552586_at	HTR005964|HTR005737	11|8
HG-U133_Plus_2:1552587_at	HTR022219	11
HG-U133_Plus_2:1552588_a_at	HTR022219	11
HG-U133_Plus_2:1552590_a_at	HTR000120	11
HG-U133_Plus_2:1552592_at	HTR012106	11
HG-U133_Plus_2:1552594_at	HTR013337	11
HG-U133_Plus_2:1552596_at	HTR012083	10
HG-U133_Plus_2:1552598_at	HTR001654	11
HG-U133_Plus_2:1552599_at	HTR013616	11
HG-U133_Plus_2:1552602_at	HTR001661	11
HG-U133_Plus_2:1552604_at	HTR012126	11
HG-U133_Plus_2:1552605_s_at	HTR012126	11
HG-U133_Plus_2:1552607_at	HTR013382	11
HG-U133_Plus_2:1552608_at	HTR013557	11
HG-U133_Plus_2:1552609_s_at	HTR012150|HTR012121	11|11
HG-U133_Plus_2:1552610_a_at	HTR056638	11
HG-U133_Plus_2:1552611_a_at	HTR056638	11
HG-U133_Plus_2:1552612_at	HTR006213	11
HG-U133_Plus_2:1552613_s_at	HTR006213	11
HG-U133_Plus_2:1552615_at	HTR006844|X68968	11|11
HG-U133_Plus_2:1552616_a_at	HTR006844|X68968	11|11
HG-U133_Plus_2:1552617_a_at	HTR005266	11
HG-U133_Plus_2:1552618_at	HTR006512|HTR060517	11|9
HG-U133_Plus_2:1552619_a_at	HTR004187	11
HG-U133_Plus_2:1552620_at	HTR013912	11
HG-U133_Plus_2:1552621_at	HTR020015|AB209398|HTR042852|HTR000201	11|11|10|8
HG-U133_Plus_2:1552622_s_at	HTR020015|AB209398|HTR048716|HTR042852|HTR047389|HTR000201	11|11|11|11|11|10
HG-U133_Plus_2:1552623_at	HTR009353	11
HG-U133_Plus_2:1552625_a_at	HTR005460	11	HTR006372	8
HG-U133_Plus_2:1552626_a_at	HTR005579	11
HG-U133_Plus_2:1552627_a_at	HTR008216	11
HG-U133_Plus_2:1552628_a_at	HTR006960	11
HG-U133_Plus_2:1552629_a_at	HTR006427	11
HG-U133_Plus_2:1552630_a_at	HTR000786	11
HG-U133_Plus_2:1552631_a_at	HTR001603	11
HG-U133_Plus_2:1552632_a_at	HTR010565	11
HG-U133_Plus_2:1552633_at	HTR009887	11
HG-U133_Plus_2:1552634_a_at	HTR009887	11
HG-U133_Plus_2:1552637_at	HTR049288	11
HG-U133_Plus_2:1552639_at	HTR012675	11
HG-U133_Plus_2:1552641_s_at	HTR019918|HTR061737	11|6
HG-U133_Plus_2:1552643_at	HTR009593	11
HG-U133_Plus_2:1552644_a_at	HTR010037|HTR055971	11|6
HG-U133_Plus_2:1552646_at	HTR000097	11	HTR007169	11
HG-U133_Plus_2:1552648_a_at	HTR011674	11
HG-U133_Plus_2:1552649_a_at	HTR000055	11
HG-U133_Plus_2:1552651_a_at	HTR000055	11
HG-U133_Plus_2:1552652_at	HTR000104	11
HG-U133_Plus_2:1552656_s_at	HTR003071	11
HG-U133_Plus_2:1552657_a_at	HTR009810	11
HG-U133_Plus_2:1552658_a_at	HTR009048	11
HG-U133_Plus_2:1552660_a_at	HTR003484	11
HG-U133_Plus_2:1552661_at	HTR000001	11
HG-U133_Plus_2:1552662_a_at	HTR000001	11
HG-U133_Plus_2:1552663_a_at	HTR002854	11
HG-U133_Plus_2:1552664_at	HTR001393	11
HG-U133_Plus_2:1552665_at	HTR012897	11	HTR014300	11
HG-U133_Plus_2:1552666_a_at	HTR013433	11
HG-U133_Plus_2:1552667_a_at	HTR004334	11
HG-U133_Plus_2:1552670_a_at	HTR008769	11
HG-U133_Plus_2:1552671_a_at	HTR011550	11
HG-U133_Plus_2:1552672_a_at	HTR008153	11
HG-U133_Plus_2:1552673_at	HTR019214	11
HG-U133_Plus_2:1552674_at	HTR013000	11
HG-U133_Plus_2:1552675_at	HTR056393	11
HG-U133_Plus_2:1552676_at	HTR044297	11
HG-U133_Plus_2:1552677_a_at	HTR002182	11
HG-U133_Plus_2:1552678_a_at	HTR005682	11
HG-U133_Plus_2:1552680_a_at	HTR000352	11
HG-U133_Plus_2:1552682_a_at	HTR000352	11
HG-U133_Plus_2:1552684_a_at	HTR007591	11
HG-U133_Plus_2:1552685_a_at	HTR011067	11
HG-U133_Plus_2:1552686_at	HTR011521	11
HG-U133_Plus_2:1552687_a_at	HTR011521	11
HG-U133_Plus_2:1552689_at	HTR008283	11	HTR008149	11
HG-U133_Plus_2:1552690_a_at	HTR010880	11
HG-U133_Plus_2:1552691_at	HTR016867	11
HG-U133_Plus_2:1552693_at	HTR016867	11
HG-U133_Plus_2:1552694_at	HTR007327	11
HG-U133_Plus_2:1552695_a_at	HTR007327	11
HG-U133_Plus_2:1552696_at	HTR012600	11
HG-U133_Plus_2:1552698_at	HTR011756	11	HTR063704	5
HG-U133_Plus_2:1552701_a_at	HTR011628	11
HG-U133_Plus_2:1552703_s_at	HTR000119|HTR011628	11|11
HG-U133_Plus_2:1552705_at	HTR005912	11
HG-U133_Plus_2:1552708_a_at	HTR005912	11	HTR033998	6
HG-U133_Plus_2:1552711_a_at	HTR010932	11
HG-U133_Plus_2:1552712_a_at	HTR001235	11
HG-U133_Plus_2:1552713_a_at	HTR009386	10
HG-U133_Plus_2:1552714_at	HTR009855	11
HG-U133_Plus_2:1552715_a_at	HTR012787	11
HG-U133_Plus_2:1552716_at	HTR009874	11
HG-U133_Plus_2:1552717_s_at	HTR056639|HTR004097	11|11
HG-U133_Plus_2:1552718_at	HTR008168	11
HG-U133_Plus_2:1552719_at	HTR002713	11
HG-U133_Plus_2:1552721_a_at	HTR000316	11
HG-U133_Plus_2:1552722_at	HTR002849	11
HG-U133_Plus_2:1552724_at	HTR013089	11
HG-U133_Plus_2:1552725_s_at	HTR009906	11
HG-U133_Plus_2:1552726_at	HTR009906	11
HG-U133_Plus_2:1552727_s_at	HTR009906	11
HG-U133_Plus_2:1552729_at	HTR008477	11
HG-U133_Plus_2:1552730_at	HTR012981	11
HG-U133_Plus_2:1552731_at	HTR005953	11
HG-U133_Plus_2:1552732_at	HTR005953	11
HG-U133_Plus_2:1552733_at	HTR055552	11
HG-U133_Plus_2:1552734_at	HTR013004	11
HG-U133_Plus_2:1552736_a_at	HTR000517	11
HG-U133_Plus_2:1552737_s_at	HTR008275	10
HG-U133_Plus_2:1552738_a_at	HTR000072	11
HG-U133_Plus_2:1552739_s_at	HTR000072	11
HG-U133_Plus_2:1552740_at	HTR000033	11
HG-U133_Plus_2:1552742_at	HTR032244	11
HG-U133_Plus_2:1552743_at	HTR013053	11
HG-U133_Plus_2:1552745_at	HTR020237	11
HG-U133_Plus_2:1552747_a_at	HTR011897	11
HG-U133_Plus_2:1552749_a_at	HTR007728	11
HG-U133_Plus_2:1552750_at	HTR055555	11
HG-U133_Plus_2:1552751_a_at	HTR055555	11
HG-U133_Plus_2:1552752_a_at	HTR010036	11
HG-U133_Plus_2:1552754_a_at	HTR010036	11
HG-U133_Plus_2:1552755_at			HTR013184	11
HG-U133_Plus_2:1552758_at	HTR000416	11
HG-U133_Plus_2:1552760_at	HTR000416	11
HG-U133_Plus_2:1552761_at	HTR012930	11
HG-U133_Plus_2:1552763_at	HTR005822	11
HG-U133_Plus_2:1552765_x_at	HTR005822	11
HG-U133_Plus_2:1552766_at	HTR001078	11
HG-U133_Plus_2:1552767_a_at	HTR001078	11
HG-U133_Plus_2:1552768_at	HTR000459	11
HG-U133_Plus_2:1552769_at	HTR004456	11
HG-U133_Plus_2:1552770_s_at	HTR011712	11
HG-U133_Plus_2:1552772_at	HTR012014	11
HG-U133_Plus_2:1552773_at	HTR012014	11
HG-U133_Plus_2:1552774_a_at	HTR007217|HTR052962	11|6
HG-U133_Plus_2:1552775_at	HTR013295	11
HG-U133_Plus_2:1552777_a_at	HTR010014	11
HG-U133_Plus_2:1552779_a_at	HTR007583	11
HG-U133_Plus_2:1552782_at	HTR007583	11
HG-U133_Plus_2:1552783_at	HTR000925	11
HG-U133_Plus_2:1552785_at	HTR009737	11
HG-U133_Plus_2:1552787_at	HTR011793	11
HG-U133_Plus_2:1552788_a_at	AK024464|HTR011793	11|11
HG-U133_Plus_2:1552789_at	HTR000849	11
HG-U133_Plus_2:1552790_a_at	HTR000849	11
HG-U133_Plus_2:1552791_a_at	HTR006457	11
HG-U133_Plus_2:1552792_at	HTR013148	11
HG-U133_Plus_2:1552793_at	HTR021550	11
HG-U133_Plus_2:1552794_a_at	HTR011496	10
HG-U133_Plus_2:1552796_a_at	HTR013174	11
HG-U133_Plus_2:1552797_s_at	HTR005820	11
HG-U133_Plus_2:1552798_a_at	HTR000242	11
HG-U133_Plus_2:1552799_at	HTR013087	11
HG-U133_Plus_2:1552800_at	HTR000074	11
HG-U133_Plus_2:1552801_at	HTR009412	11
HG-U133_Plus_2:1552803_a_at	HTR013345	10
HG-U133_Plus_2:1552804_a_at	HTR026980	11
HG-U133_Plus_2:1552806_a_at	HTR005945	11
HG-U133_Plus_2:1552807_a_at	HTR005945	11
HG-U133_Plus_2:1552808_at	HTR000535	11
HG-U133_Plus_2:1552809_at	HTR001065	11
HG-U133_Plus_2:1552811_at	HTR010336	11
HG-U133_Plus_2:1552812_a_at	HTR012341	11
HG-U133_Plus_2:1552813_at	HTR013375|DQ534757	11|11
HG-U133_Plus_2:1552814_a_at	HTR013375	11
HG-U133_Plus_2:1552816_at	HTR013181	11
HG-U133_Plus_2:1552818_a_at	HTR013385	11
HG-U133_Plus_2:1552819_at	HTR012061	11	HTR029633	8
HG-U133_Plus_2:1552822_at	HTR002838	11
HG-U133_Plus_2:1552825_at	HTR009923	11
HG-U133_Plus_2:1552826_at	HTR001421	11
HG-U133_Plus_2:1552827_s_at	HTR001421	11
HG-U133_Plus_2:1552828_at	HTR013368	11
HG-U133_Plus_2:1552829_at	HTR013245	11
HG-U133_Plus_2:1552830_at	HTR013211	11
HG-U133_Plus_2:1552833_at	HTR013679|AK127544	11|10
HG-U133_Plus_2:1552834_at	HTR013679|AK127544	11|11
HG-U133_Plus_2:1552835_at	HTR001074	11
HG-U133_Plus_2:1552836_at	HTR016705	11
HG-U133_Plus_2:1552837_at	HTR000410	11
HG-U133_Plus_2:1552839_at	HTR007969	11
HG-U133_Plus_2:1552841_s_at	HTR023462	11
HG-U133_Plus_2:1552842_at	HTR015668	11
HG-U133_Plus_2:1552843_at	HTR001637	11
HG-U133_Plus_2:1552845_at	HTR001527	11
HG-U133_Plus_2:1552846_s_at	HTR011715|HTR062450	11|8
HG-U133_Plus_2:1552848_a_at	HTR023286	11
HG-U133_Plus_2:1552849_at	HTR011894	11
HG-U133_Plus_2:1552851_at	HTR013427	11
HG-U133_Plus_2:1552852_a_at	HTR013427	11
HG-U133_Plus_2:1552853_at	HTR013544	11
HG-U133_Plus_2:1552854_a_at	HTR013544	11
HG-U133_Plus_2:1552856_at	HTR013701	10
HG-U133_Plus_2:1552857_a_at	HTR009930	11
HG-U133_Plus_2:1552858_at	HTR023287	11
HG-U133_Plus_2:1552860_at	HTR013733|HTR012119|HTR062049	11|11|11
HG-U133_Plus_2:1552862_at	HTR062888	11	HTR003604	11
HG-U133_Plus_2:1552863_a_at	HTR000519	11
HG-U133_Plus_2:1552865_a_at	HTR012047	11
HG-U133_Plus_2:1552867_at	HTR059370	11
HG-U133_Plus_2:1552868_at	HTR013270	11
HG-U133_Plus_2:1552870_s_at	HTR048771	11
HG-U133_Plus_2:1552872_at	HTR031102	10	HTR006556	6
HG-U133_Plus_2:1552873_s_at	HTR031102	9
HG-U133_Plus_2:1552875_a_at	HTR000236|HTR041459	11|5
HG-U133_Plus_2:1552876_at	HTR058658	11
HG-U133_Plus_2:1552877_s_at	HTR058658	10
HG-U133_Plus_2:1552878_at	HTR034530	11
HG-U133_Plus_2:1552879_a_at	HTR034530	11
HG-U133_Plus_2:1552880_at	HTR002875|AK090411	10|10
HG-U133_Plus_2:1552882_a_at	HTR013139	11
HG-U133_Plus_2:1552884_at	HTR013485	11
HG-U133_Plus_2:1552885_a_at	HTR013485	11
HG-U133_Plus_2:1552887_at	HTR013241	11
HG-U133_Plus_2:1552889_a_at	HTR011989	11
HG-U133_Plus_2:1552890_a_at	HTR011883	11
HG-U133_Plus_2:1552892_at	HTR013448	11
HG-U133_Plus_2:1552893_at	HTR013581	11
HG-U133_Plus_2:1552895_a_at	HTR009890|HTR047553|HTR062454	11|10|7
HG-U133_Plus_2:1552897_a_at	HTR001443	11
HG-U133_Plus_2:1552898_a_at	HTR001443	11
HG-U133_Plus_2:1552899_at	HTR013294	11
HG-U133_Plus_2:1552900_a_at	HTR013294	11
HG-U133_Plus_2:1552902_a_at	HTR000138	11
HG-U133_Plus_2:1552903_at	HTR012146	11
HG-U133_Plus_2:1552904_at	HTR000517	11
HG-U133_Plus_2:1552906_at	HTR011975	11
HG-U133_Plus_2:1552908_at	HTR012910	11
HG-U133_Plus_2:1552910_at	HTR000045	11
HG-U133_Plus_2:1552911_at	HTR000045	11
HG-U133_Plus_2:1552912_a_at	HTR009928	11
HG-U133_Plus_2:1552913_at	HTR044271	11
HG-U133_Plus_2:1552914_a_at	HTR003872	11
HG-U133_Plus_2:1552915_at	HTR012121	11
HG-U133_Plus_2:1552917_at	HTR012151	11
HG-U133_Plus_2:1552919_at	HTR011525	11
HG-U133_Plus_2:1552921_a_at	HTR007296	11
HG-U133_Plus_2:1552922_at	HTR014330	11
HG-U133_Plus_2:1552923_a_at	HTR005703	11
HG-U133_Plus_2:1552924_a_at	HTR005703	11
HG-U133_Plus_2:1552925_at	HTR008737	11
HG-U133_Plus_2:1552927_at	HTR009137	11
HG-U133_Plus_2:1552928_s_at	HTR009137	11
HG-U133_Plus_2:1552929_at	HTR012164	11
HG-U133_Plus_2:1552930_at	HTR011864|BC032051	11|9	HTR004062	9
HG-U133_Plus_2:1552931_a_at	HTR014202	11
HG-U133_Plus_2:1552932_at	HTR046542	11
HG-U133_Plus_2:1552933_at	HTR009984	11
HG-U133_Plus_2:1552935_at	HTR013653	11
HG-U133_Plus_2:1552937_s_at	HTR000059|HTR022055	11|9
HG-U133_Plus_2:1552938_at	HTR013200	11
HG-U133_Plus_2:1552939_at	HTR001067	11
HG-U133_Plus_2:1552940_at	HTR013340	11
HG-U133_Plus_2:1552942_at	HTR013545	11
HG-U133_Plus_2:1552943_at	HTR026092	10
HG-U133_Plus_2:1552944_a_at	HTR009559	11
HG-U133_Plus_2:1552946_at	HTR007719	11
HG-U133_Plus_2:1552947_x_at	HTR007719	11
HG-U133_Plus_2:1552948_at	HTR013541	11
HG-U133_Plus_2:1552950_at	HTR022518	10
HG-U133_Plus_2:1552952_at	HTR010029	10
HG-U133_Plus_2:1552953_a_at	HTR012760	11
HG-U133_Plus_2:1552954_at	HTR024395	11
HG-U133_Plus_2:1552955_at	HTR013639	11
HG-U133_Plus_2:1552957_at	HTR058136	11
HG-U133_Plus_2:1552960_at	HTR013576	11
HG-U133_Plus_2:1552961_at			HTR013483	11
HG-U133_Plus_2:1552964_at	HTR034519	11
HG-U133_Plus_2:1552965_a_at	HTR013359	11
HG-U133_Plus_2:1552967_at	HTR013650	11
HG-U133_Plus_2:1552969_a_at	HTR027819	11
HG-U133_Plus_2:1552970_s_at	HTR027819	11
HG-U133_Plus_2:1552971_at	HTR013638	11
HG-U133_Plus_2:1552972_at	HTR053396	11
HG-U133_Plus_2:1552973_at	HTR013519	11
HG-U133_Plus_2:1552974_at	AF090931	11
HG-U133_Plus_2:1552975_x_at	AF090931	11
HG-U133_Plus_2:1552976_at	AF419291	11	HTR011768	11
HG-U133_Plus_2:1552977_a_at	HTR000670	11
HG-U133_Plus_2:1552978_a_at	HTR000686	11
HG-U133_Plus_2:1552979_at	HTR041135	11
HG-U133_Plus_2:1552980_at	HTR001487	11	HTR061758	11
HG-U133_Plus_2:1552982_a_at	HTR013504	11
HG-U133_Plus_2:1552985_at	HTR015405	11
HG-U133_Plus_2:1552986_at	HTR014236	11
HG-U133_Plus_2:1552987_a_at	HTR012098	11
HG-U133_Plus_2:1552988_at	HTR013248	11
HG-U133_Plus_2:1552990_at	HTR022650	11
HG-U133_Plus_2:1552991_at	HTR013671	11
HG-U133_Plus_2:1552993_at	HTR013190	11
HG-U133_Plus_2:1552995_at	HTR013407	11
HG-U133_Plus_2:1552997_a_at	HTR011902	11
HG-U133_Plus_2:1552998_at	HTR013558	11
HG-U133_Plus_2:1552999_a_at	HTR001660	11
HG-U133_Plus_2:1553002_at	HTR052126	11
HG-U133_Plus_2:1553003_at	HTR001427	11
HG-U133_Plus_2:1553004_at	HTR013175	11
HG-U133_Plus_2:1553006_at	HTR013878	11
HG-U133_Plus_2:1553007_a_at	HTR011746	11
HG-U133_Plus_2:1553009_s_at	HTR056489	11
HG-U133_Plus_2:1553011_at	HTR013300	11
HG-U133_Plus_2:1553013_at	HTR001651	11
HG-U133_Plus_2:1553015_a_at	HTR007247	10
HG-U133_Plus_2:1553016_at	HTR013282	11
HG-U133_Plus_2:1553019_at	HTR012158	11
HG-U133_Plus_2:1553020_at	HTR013732	11
HG-U133_Plus_2:1553021_s_at	HTR006402	11
HG-U133_Plus_2:1553022_at	HTR013738	11
HG-U133_Plus_2:1553023_a_at	HTR000697	11
HG-U133_Plus_2:1553024_at	HTR013693	11
HG-U133_Plus_2:1553025_at			HTR015442	8
HG-U133_Plus_2:1553027_a_at	HTR000836	11
HG-U133_Plus_2:1553028_at	HTR013582	11
HG-U133_Plus_2:1553030_a_at	HTR012340	11	BX647356	10
HG-U133_Plus_2:1553031_at	HTR011742	11
HG-U133_Plus_2:1553032_at	HTR013826	11
HG-U133_Plus_2:1553033_at	HTR013655	11
HG-U133_Plus_2:1553034_at	HTR015058	10
HG-U133_Plus_2:1553036_at	HTR011742	11
HG-U133_Plus_2:1553037_a_at	HTR016278	11
HG-U133_Plus_2:1553039_a_at	HTR012102	11
HG-U133_Plus_2:1553041_at	HTR044327	8
HG-U133_Plus_2:1553042_a_at	HTR009374	11
HG-U133_Plus_2:1553043_a_at	HTR009852	11
HG-U133_Plus_2:1553044_at	HTR013831	11
HG-U133_Plus_2:1553045_at	HTR013756	11
HG-U133_Plus_2:1553046_s_at	HTR013569	10
HG-U133_Plus_2:1553047_at	HTR010159	11
HG-U133_Plus_2:1553048_a_at	HTR010159	11
HG-U133_Plus_2:1553051_s_at	HTR044265	11
HG-U133_Plus_2:1553052_at	HTR013762	11
HG-U133_Plus_2:1553053_at	HTR010045	11
HG-U133_Plus_2:1553055_a_at	HTR008644	11
HG-U133_Plus_2:1553057_at	HTR013423	11
HG-U133_Plus_2:1553058_at	HTR013746	11
HG-U133_Plus_2:1553059_at	HTR013747	11
HG-U133_Plus_2:1553060_at	HTR013855	11
HG-U133_Plus_2:1553061_at	HTR013847	11
HG-U133_Plus_2:1553062_at	HTR046620	11
HG-U133_Plus_2:1553063_at	HTR007295	11
HG-U133_Plus_2:1553064_at	HTR013456	11
HG-U133_Plus_2:1553066_at	HTR044328	11
HG-U133_Plus_2:1553067_a_at	HTR063722	11	AF231512|HTR006604|HTR056601	10|10|9
HG-U133_Plus_2:1553069_at	HTR000601	11
HG-U133_Plus_2:1553070_a_at	HTR011418	11
HG-U133_Plus_2:1553071_a_at	HTR011418	11
HG-U133_Plus_2:1553072_at	HTR001260	11
HG-U133_Plus_2:1553074_at	HTR013658	11
HG-U133_Plus_2:1553075_a_at	HTR001825|AF548121	11|11	AF548119|AF548120	10|10
HG-U133_Plus_2:1553076_at	HTR001825	11
HG-U133_Plus_2:1553077_at	HTR013686	11
HG-U133_Plus_2:1553078_at	HTR013672	11
HG-U133_Plus_2:1553079_at	HTR024459	10
HG-U133_Plus_2:1553080_at	HTR013800	11
HG-U133_Plus_2:1553081_at	HTR013761	11
HG-U133_Plus_2:1553082_at	HTR013631	11
HG-U133_Plus_2:1553083_at	HTR013868	11
HG-U133_Plus_2:1553084_at	HTR013157	11
HG-U133_Plus_2:1553086_at	HTR013669	11
HG-U133_Plus_2:1553087_at	HTR013734	11
HG-U133_Plus_2:1553088_a_at	HTR000032	11
HG-U133_Plus_2:1553089_a_at	HTR000117	11
HG-U133_Plus_2:1553093_a_at	HTR001620	11
HG-U133_Plus_2:1553094_at	HTR013715	11	HTR049595	9
HG-U133_Plus_2:1553096_s_at	HTR000032	11
HG-U133_Plus_2:1553099_at			HTR011044	11
HG-U133_Plus_2:1553101_a_at	HTR006168	11
HG-U133_Plus_2:1553102_a_at	HTR006764	11
HG-U133_Plus_2:1553103_at	HTR000445	11
HG-U133_Plus_2:1553105_s_at	HTR004970	11
HG-U133_Plus_2:1553106_at	HTR006367	11
HG-U133_Plus_2:1553107_s_at	HTR006367	11
HG-U133_Plus_2:1553108_at	HTR006367	11
HG-U133_Plus_2:1553111_a_at	AK096608|HTR009550	11|11
HG-U133_Plus_2:1553112_s_at	HTR009054	11
HG-U133_Plus_2:1553113_s_at	HTR009054	11
HG-U133_Plus_2:1553114_a_at	HTR011085	11
HG-U133_Plus_2:1553115_at	HTR007309	11
HG-U133_Plus_2:1553117_a_at	HTR006379	11
HG-U133_Plus_2:1553118_at	HTR051805|HTR005632	11|11
HG-U133_Plus_2:1553120_at	HTR007273	11
HG-U133_Plus_2:1553122_s_at	HTR008036	11
HG-U133_Plus_2:1553123_at	HTR018994	11
HG-U133_Plus_2:1553125_x_at	HTR018994	11
HG-U133_Plus_2:1553126_a_at	HTR011651	11
HG-U133_Plus_2:1553127_a_at	HTR029598|HTR007617	11|11
HG-U133_Plus_2:1553129_at	HTR060742	11
HG-U133_Plus_2:1553130_at	HTR017985	11
HG-U133_Plus_2:1553131_a_at	HTR004297	11
HG-U133_Plus_2:1553132_a_at	HTR010588	11
HG-U133_Plus_2:1553133_at	HTR004184	11
HG-U133_Plus_2:1553134_s_at	HTR004184	11
HG-U133_Plus_2:1553136_at	HTR012470	11
HG-U133_Plus_2:1553137_s_at	HTR008481	11
HG-U133_Plus_2:1553138_a_at	HTR011623	11
HG-U133_Plus_2:1553139_s_at	HTR010626	11
HG-U133_Plus_2:1553140_at	HTR000597	11
HG-U133_Plus_2:1553141_at	HTR011093	11
HG-U133_Plus_2:1553142_at	HTR011093	11
HG-U133_Plus_2:1553145_at	HTR009799	11
HG-U133_Plus_2:1553146_at	HTR012972	11
HG-U133_Plus_2:1553147_at	HTR011905	11
HG-U133_Plus_2:1553148_a_at	HTR002796	11
HG-U133_Plus_2:1553150_at	HTR027075	10	HTR003651	10
HG-U133_Plus_2:1553151_at	HTR011762	11
HG-U133_Plus_2:1553153_at	HTR011762	11
HG-U133_Plus_2:1553155_x_at	HTR011762	11
HG-U133_Plus_2:1553156_at	HTR003573	11
HG-U133_Plus_2:1553157_at	HTR003573	11	HTR018089	6
HG-U133_Plus_2:1553158_at	HTR010010	11
HG-U133_Plus_2:1553159_at	HTR009132	10
HG-U133_Plus_2:1553162_x_at	HTR062030	11
HG-U133_Plus_2:1553163_at	HTR011162	11
HG-U133_Plus_2:1553165_at	HTR000479	11
HG-U133_Plus_2:1553166_at	HTR001256	11
HG-U133_Plus_2:1553167_a_at	HTR001234	11
HG-U133_Plus_2:1553168_at	HTR009337	10	HTR061030	6
HG-U133_Plus_2:1553169_at	HTR011688	11
HG-U133_Plus_2:1553171_x_at	HTR011688	11
HG-U133_Plus_2:1553172_at	HTR007012	11
HG-U133_Plus_2:1553174_at	HTR011369	10
HG-U133_Plus_2:1553175_s_at	HTR000188	11
HG-U133_Plus_2:1553176_at	HTR005946	11
HG-U133_Plus_2:1553177_at	HTR005946	11
HG-U133_Plus_2:1553178_a_at	HTR013945	11
HG-U133_Plus_2:1553179_at	HTR013005	11
HG-U133_Plus_2:1553180_at	HTR013005	11
HG-U133_Plus_2:1553181_at	HTR001239	11
HG-U133_Plus_2:1553183_at	HTR017138	11
HG-U133_Plus_2:1553185_at	BC012127|HTR009159|M19503|HTR002244	11|11|6|6	HTR050685	11
HG-U133_Plus_2:1553186_x_at	BC012127|HTR009159|M19503|HTR002244|HTR025931	11|11|7|7|5	HTR050685	11
HG-U133_Plus_2:1553188_s_at	HTR019594	11
HG-U133_Plus_2:1553190_s_at	HTR019594	11
HG-U133_Plus_2:1553191_at	HTR000255	11
HG-U133_Plus_2:1553192_at	HTR011711	11
HG-U133_Plus_2:1553193_at	HTR011711	11
HG-U133_Plus_2:1553194_at	HTR017881	10
HG-U133_Plus_2:1553196_a_at	HTR002031	11
HG-U133_Plus_2:1553197_at	HTR007794	11
HG-U133_Plus_2:1553199_at	HTR007794	11
HG-U133_Plus_2:1553202_at	HTR011490	11
HG-U133_Plus_2:1553204_at	HTR056723	11
HG-U133_Plus_2:1553207_at	HTR030510	11
HG-U133_Plus_2:1553209_at	HTR008850	11
HG-U133_Plus_2:1553211_at	HTR017331	11
HG-U133_Plus_2:1553212_at	HTR020353	11
HG-U133_Plus_2:1553213_a_at	HTR020353	11
HG-U133_Plus_2:1553214_a_at	HTR001261	11
HG-U133_Plus_2:1553215_s_at	HTR001261	11
HG-U133_Plus_2:1553216_at	HTR000766	11
HG-U133_Plus_2:1553217_s_at	HTR000766	11
HG-U133_Plus_2:1553218_a_at	HTR000799	11
HG-U133_Plus_2:1553219_a_at	HTR002455	11
HG-U133_Plus_2:1553220_at	HTR015115	11
HG-U133_Plus_2:1553221_at	HTR012989	11
HG-U133_Plus_2:1553222_at	HTR013073	11	HTR050090	7
HG-U133_Plus_2:1553224_at	HTR007584	10
HG-U133_Plus_2:1553225_s_at	HTR005689	11
HG-U133_Plus_2:1553226_at	HTR013149	11
HG-U133_Plus_2:1553227_s_at	HTR000601	11
HG-U133_Plus_2:1553228_at	HTR013094	11
HG-U133_Plus_2:1553229_at	HTR013177	11
HG-U133_Plus_2:1553232_at	HTR007520	11	HTR041091	5
HG-U133_Plus_2:1553234_at	HTR013207	10
HG-U133_Plus_2:1553235_at	HTR000003	11
HG-U133_Plus_2:1553237_x_at	HTR000003	11
HG-U133_Plus_2:1553238_a_at	HTR011833	11
HG-U133_Plus_2:1553239_at	HTR007221	11
HG-U133_Plus_2:1553241_at	HTR021555	11
HG-U133_Plus_2:1553243_at	HTR000758	11
HG-U133_Plus_2:1553244_at	HTR012862	11
HG-U133_Plus_2:1553246_a_at	HTR013961	11
HG-U133_Plus_2:1553247_a_at	HTR001070	11
HG-U133_Plus_2:1553248_at	HTR039122	11
HG-U133_Plus_2:1553249_at	HTR012701	10
HG-U133_Plus_2:1553252_a_at	HTR009746	11
HG-U133_Plus_2:1553253_at	HTR011986	11
HG-U133_Plus_2:1553254_at	HTR012075	11
HG-U133_Plus_2:1553255_at	HTR013215	11
HG-U133_Plus_2:1553257_at	HTR011410	11
HG-U133_Plus_2:1553258_at	HTR013262	11
HG-U133_Plus_2:1553260_s_at	HTR005886	11
HG-U133_Plus_2:1553261_x_at	HTR005886	11
HG-U133_Plus_2:1553262_a_at	HTR044333	11
HG-U133_Plus_2:1553263_at	HTR022572	11
HG-U133_Plus_2:1553264_a_at	HTR001590	11	HTR005057	6
HG-U133_Plus_2:1553265_at	HTR000949	11
HG-U133_Plus_2:1553266_at	HTR008476	11
HG-U133_Plus_2:1553267_a_at	HTR008476|HTR056687	11|10
HG-U133_Plus_2:1553268_at	HTR023779	11
HG-U133_Plus_2:1553269_at	HTR016494	11
HG-U133_Plus_2:1553271_at	HTR021105	11
HG-U133_Plus_2:1553272_at	HTR007158	11
HG-U133_Plus_2:1553274_a_at	HTR005616	11
HG-U133_Plus_2:1553276_at	HTR013161	11
HG-U133_Plus_2:1553277_at	HTR016926	11
HG-U133_Plus_2:1553279_at	HTR009461	11
HG-U133_Plus_2:1553280_at	HTR031788	11
HG-U133_Plus_2:1553281_at	HTR013460	11
HG-U133_Plus_2:1553282_at	HTR013354	11
HG-U133_Plus_2:1553284_s_at	HTR046475	11
HG-U133_Plus_2:1553285_s_at	HTR009905	11
HG-U133_Plus_2:1553286_at	HTR007712	11
HG-U133_Plus_2:1553288_a_at	HTR023151	11
HG-U133_Plus_2:1553292_s_at	HTR030976	11	HTR016869	11
HG-U133_Plus_2:1553293_at	HTR013995	11
HG-U133_Plus_2:1553295_at	HTR013634	11
HG-U133_Plus_2:1553296_at	HTR013458	11
HG-U133_Plus_2:1553297_a_at	HTR000210	11
HG-U133_Plus_2:1553298_at	HTR013415	11
HG-U133_Plus_2:1553299_at	HTR019564	11
HG-U133_Plus_2:1553300_a_at	HTR011360	11
HG-U133_Plus_2:1553301_a_at	HTR009376	11
HG-U133_Plus_2:1553303_at	HTR013151	11
HG-U133_Plus_2:1553304_at	HTR009494	11
HG-U133_Plus_2:1553306_at	HTR000088	6
HG-U133_Plus_2:1553310_at	HTR013229	11
HG-U133_Plus_2:1553311_at	HTR020466	11
HG-U133_Plus_2:1553313_s_at	HTR000664	11
HG-U133_Plus_2:1553314_a_at	HTR010011	11	AK090911	5
HG-U133_Plus_2:1553315_at	HTR013547	11
HG-U133_Plus_2:1553316_at	HTR013660	11
HG-U133_Plus_2:1553317_s_at	HTR013660	11
HG-U133_Plus_2:1553318_at	HTR011649	11
HG-U133_Plus_2:1553319_at	HTR013400	11
HG-U133_Plus_2:1553320_s_at	HTR061872	11
HG-U133_Plus_2:1553321_a_at	HTR032900	11
HG-U133_Plus_2:1553322_s_at	HTR002723	11
HG-U133_Plus_2:1553323_a_at	HTR038606	11
HG-U133_Plus_2:1553325_at	HTR006839	11
HG-U133_Plus_2:1553326_at	HTR012081	11
HG-U133_Plus_2:1553327_a_at	HTR007144	10
HG-U133_Plus_2:1553328_a_at	HTR005423	11
HG-U133_Plus_2:1553329_at	HTR012069	11
HG-U133_Plus_2:1553330_at	HTR012069	11
HG-U133_Plus_2:1553333_at	HTR013438	11
HG-U133_Plus_2:1553335_x_at	HTR022134	11
HG-U133_Plus_2:1553336_a_at	HTR009215	11
HG-U133_Plus_2:1553338_at	HTR011175	11
HG-U133_Plus_2:1553340_s_at	HTR013484|HTR013718|HTR063399|HTR062523|HTR062239	11|11|8|7|7
HG-U133_Plus_2:1553341_at	HTR013074	11
HG-U133_Plus_2:1553344_at	HTR010016	11
HG-U133_Plus_2:1553346_a_at	HTR000684	11
HG-U133_Plus_2:1553347_s_at	HTR011210	11
HG-U133_Plus_2:1553348_a_at	HTR000445	11
HG-U133_Plus_2:1553349_at	HTR012792	11
HG-U133_Plus_2:1553350_at	HTR012855	11
HG-U133_Plus_2:1553351_at	HTR009964	11
HG-U133_Plus_2:1553352_x_at	BC041024|NM_014590|AF072506|AF208161|CR625046|CR613169|AF513360|BC030968|CR605851|CR622175|CR617248|AF072502|AF072508|AF506835|AF072507	11|11|11|11|11|11|11|11|11|11|11|10|10|9|9
HG-U133_Plus_2:1553354_a_at	HTR056790|AK056520	11|11
HG-U133_Plus_2:1553355_at	HTR004012	11
HG-U133_Plus_2:1553356_at	HTR013620	11
HG-U133_Plus_2:1553357_at			HTR012182	11
HG-U133_Plus_2:1553359_at	HTR049635	11
HG-U133_Plus_2:1553361_x_at	HTR049635	11
HG-U133_Plus_2:1553362_at	HTR024094	10
HG-U133_Plus_2:1553363_at	HTR013622	11
HG-U133_Plus_2:1553364_at	HTR023081	11
HG-U133_Plus_2:1553365_at	HTR009937	11
HG-U133_Plus_2:1553366_s_at	HTR001206	11
HG-U133_Plus_2:1553367_a_at	HTR011801	11
HG-U133_Plus_2:1553369_at	HTR015706	10
HG-U133_Plus_2:1553371_at	HTR025509	11
HG-U133_Plus_2:1553372_at	HTR013447	11
HG-U133_Plus_2:1553373_at	HTR013219	11
HG-U133_Plus_2:1553374_at	HTR013640	11
HG-U133_Plus_2:1553375_at	HTR011545	11
HG-U133_Plus_2:1553376_a_at	HTR048771	11
HG-U133_Plus_2:1553378_a_at	HTR011831	11
HG-U133_Plus_2:1553380_at	HTR012028	11
HG-U133_Plus_2:1553383_at	HTR012599	11
HG-U133_Plus_2:1553385_at			HTR013564	11
HG-U133_Plus_2:1553386_at	HTR013546	11
HG-U133_Plus_2:1553387_at	HTR023386	11
HG-U133_Plus_2:1553388_at	HTR013479	10
HG-U133_Plus_2:1553389_at	HTR000603	11
HG-U133_Plus_2:1553390_at	HTR024554	11
HG-U133_Plus_2:1553391_at	HTR013380	11
HG-U133_Plus_2:1553392_at	HTR023744|HTR001297	11|7
HG-U133_Plus_2:1553394_a_at	HTR011354	11
HG-U133_Plus_2:1553395_a_at	HTR000236	11
HG-U133_Plus_2:1553396_a_at	HTR001222	11
HG-U133_Plus_2:1553397_at	HTR001222	11
HG-U133_Plus_2:1553398_at	HTR013628	11
HG-U133_Plus_2:1553399_a_at	AK057897|HTR023776|NM_152466	11|11|11
HG-U133_Plus_2:1553400_a_at	AK057897|HTR023776|NM_152466	11|11|11
HG-U133_Plus_2:1553401_at	HTR013972	11
HG-U133_Plus_2:1553402_a_at	HTR000010	11
HG-U133_Plus_2:1553403_at	HTR059253	11
HG-U133_Plus_2:1553405_a_at	HTR009899	10
HG-U133_Plus_2:1553407_at	HTR000339	11
HG-U133_Plus_2:1553409_at	HTR012050	11
HG-U133_Plus_2:1553410_a_at	HTR000120	11
HG-U133_Plus_2:1553411_s_at	HTR013908	11
HG-U133_Plus_2:1553412_at	HTR013751	11
HG-U133_Plus_2:1553413_at	AK023806|BC070061	11|11
HG-U133_Plus_2:1553415_at	HTR013681	11
HG-U133_Plus_2:1553417_at	HTR026985	11
HG-U133_Plus_2:1553418_a_at	HTR001651	11
HG-U133_Plus_2:1553420_at	HTR013358	11
HG-U133_Plus_2:1553422_s_at	HTR000182	11
HG-U133_Plus_2:1553423_a_at	HTR007581	11
HG-U133_Plus_2:1553424_at	HTR063041	11
HG-U133_Plus_2:1553425_at	HTR013543	11
HG-U133_Plus_2:1553426_at	HTR028758	11	HTR050560	11
HG-U133_Plus_2:1553427_at	HTR013675	11
HG-U133_Plus_2:1553428_at	HTR016977	11
HG-U133_Plus_2:1553429_at	HTR013865	11
HG-U133_Plus_2:1553430_a_at	HTR001259	11
HG-U133_Plus_2:1553432_s_at	HTR035116	11
HG-U133_Plus_2:1553433_at	HTR014326	11
HG-U133_Plus_2:1553434_at	HTR046502	11
HG-U133_Plus_2:1553435_at	HTR013527	11
HG-U133_Plus_2:1553436_at	HTR023470	11
HG-U133_Plus_2:1553437_at	HTR013750	10
HG-U133_Plus_2:1553438_at	HTR026962	11
HG-U133_Plus_2:1553439_at	AK098728	11
HG-U133_Plus_2:1553440_at	HTR013736	11
HG-U133_Plus_2:1553441_at	HTR001438	11
HG-U133_Plus_2:1553442_a_at	HTR001438	11
HG-U133_Plus_2:1553443_at	HTR061877	11
HG-U133_Plus_2:1553444_a_at	HTR016931	11
HG-U133_Plus_2:1553446_at	HTR042653	11
HG-U133_Plus_2:1553447_at	HTR013699	11
HG-U133_Plus_2:1553448_at	HTR063052	11
HG-U133_Plus_2:1553449_at	HTR027450	11
HG-U133_Plus_2:1553450_s_at	HTR027450	11
HG-U133_Plus_2:1553451_at	HTR027433	11
HG-U133_Plus_2:1553452_at	HTR024954	11
HG-U133_Plus_2:1553453_at	HTR013579	11
HG-U133_Plus_2:1553454_at	HTR013759	11
HG-U133_Plus_2:1553456_at	HTR013502	11
HG-U133_Plus_2:1553457_at	HTR029379	10
HG-U133_Plus_2:1553458_at	HTR009325	11
HG-U133_Plus_2:1553459_at	HTR035861	11
HG-U133_Plus_2:1553460_at	HTR025847	11
HG-U133_Plus_2:1553461_at	HTR033230	10
HG-U133_Plus_2:1553462_at	HTR013796	11
HG-U133_Plus_2:1553464_at	HTR021007	11
HG-U133_Plus_2:1553465_a_at	HTR010046	11
HG-U133_Plus_2:1553466_at	HTR029452	11
HG-U133_Plus_2:1553467_at	HTR013877	11
HG-U133_Plus_2:1553468_at	HTR011985	10
HG-U133_Plus_2:1553470_at	HTR027503	11
HG-U133_Plus_2:1553471_at	HTR013718	11
HG-U133_Plus_2:1553472_at	HTR013776	11
HG-U133_Plus_2:1553474_at	HTR038511|HTR049738|HTR048339	10|10|8
HG-U133_Plus_2:1553475_at	HTR013249	11
HG-U133_Plus_2:1553478_at	HTR026981	11
HG-U133_Plus_2:1553479_at	HTR020435	11
HG-U133_Plus_2:1553482_at	HTR013698	11
HG-U133_Plus_2:1553483_at	HTR013501	11
HG-U133_Plus_2:1553484_at	HTR013680	11
HG-U133_Plus_2:1553485_at	HTR013778	11
HG-U133_Plus_2:1553486_a_at	HTR017391	11
HG-U133_Plus_2:1553488_at	HTR011920	11
HG-U133_Plus_2:1553489_a_at	HTR011920	11
HG-U133_Plus_2:1553491_at	HTR024980	11
HG-U133_Plus_2:1553492_a_at	HTR014026	11
HG-U133_Plus_2:1553493_a_at	HTR007806	11
HG-U133_Plus_2:1553494_at	HTR007806	11
HG-U133_Plus_2:1553497_at	HTR013685	11
HG-U133_Plus_2:1553498_at	HTR013833	10
HG-U133_Plus_2:1553499_s_at	HTR030554	11
HG-U133_Plus_2:1553500_at	HTR013589	11
HG-U133_Plus_2:1553502_a_at	HTR058291	11
HG-U133_Plus_2:1553504_at			HTR014050	11
HG-U133_Plus_2:1553505_at	HTR005847	11
HG-U133_Plus_2:1553506_at	HTR013777	11
HG-U133_Plus_2:1553507_a_at	HTR014132	11
HG-U133_Plus_2:1553508_at	HTR012092	11
HG-U133_Plus_2:1553510_s_at	HTR012237	11
HG-U133_Plus_2:1553511_at	AK125254|NM_152219	10|10	HTR013983	10
HG-U133_Plus_2:1553512_at	HTR027098	11
HG-U133_Plus_2:1553513_at	HTR001643	11
HG-U133_Plus_2:1553514_a_at	HTR001643	11	BC104416	11
HG-U133_Plus_2:1553515_at	HTR008819	11
HG-U133_Plus_2:1553517_at	HTR013845	11	HTR042790	10
HG-U133_Plus_2:1553518_at	HTR013850	11
HG-U133_Plus_2:1553519_at	HTR012094	11
HG-U133_Plus_2:1553521_at	HTR013636	11
HG-U133_Plus_2:1553523_at	HTR037393	11
HG-U133_Plus_2:1553524_at	HTR001689	11
HG-U133_Plus_2:1553525_at	HTR044342	11
HG-U133_Plus_2:1553526_at	HTR044343	11
HG-U133_Plus_2:1553527_at	HTR044341	11
HG-U133_Plus_2:1553528_a_at	HTR001411	11
HG-U133_Plus_2:1553529_at	HTR044349	11
HG-U133_Plus_2:1553530_a_at	X07979|HTR000083	11|11
HG-U133_Plus_2:1553531_at	HTR029561	11
HG-U133_Plus_2:1553532_a_at	HTR007673	11	HTR031749	7
HG-U133_Plus_2:1553533_at	HTR014041	11
HG-U133_Plus_2:1553534_at	HTR044334	11
HG-U133_Plus_2:1553535_a_at	HTR004688	11
HG-U133_Plus_2:1553536_at	BC069717|AF116683|BC069699	11|11|11	HTR000326	11
HG-U133_Plus_2:1553537_at	HTR044300	11
HG-U133_Plus_2:1553538_s_at	HTR018656|HTR061338	11|9
HG-U133_Plus_2:1553539_at	HTR019384	11
HG-U133_Plus_2:1553540_a_at	HTR004370	11
HG-U133_Plus_2:1553541_at	HTR039892	11
HG-U133_Plus_2:1553542_at	HTR018291	11
HG-U133_Plus_2:1553544_at	HTR014151	11
HG-U133_Plus_2:1553545_at	HTR031798	11
HG-U133_Plus_2:1553546_at	HTR013434	11
HG-U133_Plus_2:1553547_at	AF116667	11	HTR000813	6
HG-U133_Plus_2:1553549_at	HTR044344	11
HG-U133_Plus_2:1553550_at	HTR044348	11
HG-U133_Plus_2:1553551_s_at	HTR018656|HTR061338|AK129954	11|9|5
HG-U133_Plus_2:1553552_at	HTR014129	11
HG-U133_Plus_2:1553553_at	HTR046665	11
HG-U133_Plus_2:1553555_at	HTR044351	11
HG-U133_Plus_2:1553556_at	HTR046666	11
HG-U133_Plus_2:1553558_at	HTR046668	11
HG-U133_Plus_2:1553559_at	HTR044336	8
HG-U133_Plus_2:1553560_at	HTR044345	11
HG-U133_Plus_2:1553561_at	HTR046648	10
HG-U133_Plus_2:1553564_at	HTR014003	10
HG-U133_Plus_2:1553565_s_at	HTR003217	11
HG-U133_Plus_2:1553566_at	HTR004461|XM_937684	11|5
HG-U133_Plus_2:1553567_s_at	AK094099|HTR018656|AK090705|AK094100|HTR061338	11|10|9|9|8	HTR061301	10
HG-U133_Plus_2:1553568_a_at	HTR014115	11
HG-U133_Plus_2:1553569_at	HTR018656|HTR061338	11|8
HG-U133_Plus_2:1553570_x_at	HTR018656|HTR061338	11|7
HG-U133_Plus_2:1553572_a_at	HTR007047	11
HG-U133_Plus_2:1553573_s_at	HTR044346	11
HG-U133_Plus_2:1553574_at	HTR045098	11
HG-U133_Plus_2:1553575_at	HTR061301	5	HTR018656	11
HG-U133_Plus_2:1553579_a_at	HTR000050	11
HG-U133_Plus_2:1553581_s_at	HTR016128	11
HG-U133_Plus_2:1553582_a_at	HTR000050	11
HG-U133_Plus_2:1553583_a_at	HTR012588	11
HG-U133_Plus_2:1553584_at	HTR011677	11
HG-U133_Plus_2:1553585_a_at	HTR012598	11
HG-U133_Plus_2:1553586_at			HTR063737	11
HG-U133_Plus_2:1553587_a_at	HTR010687	11	HTR066288	5
HG-U133_Plus_2:1553588_at	HTR018656	11
HG-U133_Plus_2:1553589_a_at	HTR010966	11
HG-U133_Plus_2:1553590_at	HTR063140|HTR059008|HTR059009	11|11|11
HG-U133_Plus_2:1553593_a_at	HTR014144	11
HG-U133_Plus_2:1553594_a_at	HTR007577	11
HG-U133_Plus_2:1553599_a_at	HTR012574	11	HTR002416	10
HG-U133_Plus_2:1553600_at	HTR044289	11
HG-U133_Plus_2:1553601_a_at	HTR044289	11
HG-U133_Plus_2:1553602_at	HTR012635	11
HG-U133_Plus_2:1553603_s_at	AK124434|HTR010548	11|11
HG-U133_Plus_2:1553604_at	HTR013634	11
HG-U133_Plus_2:1553605_a_at	HTR013634	11
HG-U133_Plus_2:1553607_at	HTR028121	11
HG-U133_Plus_2:1553608_a_at	HTR028121	11
HG-U133_Plus_2:1553611_s_at	HTR021656	11
HG-U133_Plus_2:1553612_at	HTR009992	11
HG-U133_Plus_2:1553613_s_at	HTR010661	11
HG-U133_Plus_2:1553614_a_at	HTR044875|HTR032570	11|11
HG-U133_Plus_2:1553618_at	HTR013226|HTR062106|HTR062124	11|11|7
HG-U133_Plus_2:1553619_a_at	HTR013226|HTR062106|HTR062123|HTR062124|HTR053810	11|11|6|5|5
HG-U133_Plus_2:1553620_at	HTR011965	11
HG-U133_Plus_2:1553622_a_at	HTR013100	11
HG-U133_Plus_2:1553623_at	HTR032842	11
HG-U133_Plus_2:1553625_at	HTR021172	11
HG-U133_Plus_2:1553626_a_at	HTR009703	11
HG-U133_Plus_2:1553627_s_at	HTR009703	11
HG-U133_Plus_2:1553629_a_at	HTR005938	11
HG-U133_Plus_2:1553630_at	HTR030166	10
HG-U133_Plus_2:1553633_s_at	HTR011526|HTR062045|HTR061397|HTR033935	11|11|10|7
HG-U133_Plus_2:1553634_a_at	HTR019633	11
HG-U133_Plus_2:1553635_s_at	HTR012783	11
HG-U133_Plus_2:1553636_at	HTR011725	11
HG-U133_Plus_2:1553637_s_at	HTR011725	11
HG-U133_Plus_2:1553639_a_at	HTR009935	11
HG-U133_Plus_2:1553640_at	HTR021020	11
HG-U133_Plus_2:1553641_a_at	HTR009995|HTR029874	11|10
HG-U133_Plus_2:1553642_at	HTR010042	11
HG-U133_Plus_2:1553644_at	HTR013024	11
HG-U133_Plus_2:1553645_at	HTR051373	11
HG-U133_Plus_2:1553646_at	HTR012896	11
HG-U133_Plus_2:1553647_at	HTR013208	11
HG-U133_Plus_2:1553651_at	HTR021226	11
HG-U133_Plus_2:1553652_a_at	HTR021226	9
HG-U133_Plus_2:1553654_at	HTR013350|HTR060598	11|6	HTR017148	6
HG-U133_Plus_2:1553655_at	HTR012068	11
HG-U133_Plus_2:1553656_at	HTR013392	11
HG-U133_Plus_2:1553657_at	HTR023695	11
HG-U133_Plus_2:1553658_at	HTR013036	11
HG-U133_Plus_2:1553660_at	HTR003455	11
HG-U133_Plus_2:1553661_a_at	HTR003455	11
HG-U133_Plus_2:1553663_a_at	HTR019703	11
HG-U133_Plus_2:1553666_at	HTR005336	11
HG-U133_Plus_2:1553668_at	HTR005688	11
HG-U133_Plus_2:1553670_at	HTR002812	11
HG-U133_Plus_2:1553672_at	HTR006109	11
HG-U133_Plus_2:1553673_at	HTR011370	11
HG-U133_Plus_2:1553674_at	HTR012556	11
HG-U133_Plus_2:1553675_at	HTR005278	11
HG-U133_Plus_2:1553677_a_at	HTR010934	11
HG-U133_Plus_2:1553678_a_at	X07979|HTR000083	11|11
HG-U133_Plus_2:1553679_s_at	HTR014668	11
HG-U133_Plus_2:1553681_a_at	HTR009530	11
HG-U133_Plus_2:1553682_at	HTR012608	11
HG-U133_Plus_2:1553683_s_at	HTR012608	11
HG-U133_Plus_2:1553684_at	HTR018265	11
HG-U133_Plus_2:1553685_s_at	HTR010220	11
HG-U133_Plus_2:1553686_at	HTR008622	8	HTR040984|HTR057780	6|5
HG-U133_Plus_2:1553688_at	HTR011204	7
HG-U133_Plus_2:1553689_s_at	HTR011204	11
HG-U133_Plus_2:1553690_at	HTR004470	11
HG-U133_Plus_2:1553691_at	HTR008676	11
HG-U133_Plus_2:1553693_s_at	HTR005708	11
HG-U133_Plus_2:1553694_a_at	HTR004080	11
HG-U133_Plus_2:1553695_a_at	HTR014769	11
HG-U133_Plus_2:1553696_s_at	HTR007596	11
HG-U133_Plus_2:1553697_at	HTR012879	11
HG-U133_Plus_2:1553698_a_at	HTR012879	11
HG-U133_Plus_2:1553701_a_at	HTR003513	11
HG-U133_Plus_2:1553702_at	HTR011865	11
HG-U133_Plus_2:1553703_at	HTR011555	10
HG-U133_Plus_2:1553704_x_at	HTR011555	10
HG-U133_Plus_2:1553705_a_at	HTR007608	11
HG-U133_Plus_2:1553706_at	HTR012895	11
HG-U133_Plus_2:1553708_at	HTR013041	11
HG-U133_Plus_2:1553709_a_at	HTR001492	11
HG-U133_Plus_2:1553710_at	HTR011559	11
HG-U133_Plus_2:1553711_a_at	HTR011559	11
HG-U133_Plus_2:1553713_a_at	HTR009788	11
HG-U133_Plus_2:1553715_s_at	HTR008637|AF386504|HTR017030	11|11|5
HG-U133_Plus_2:1553717_at	HTR012606	11
HG-U133_Plus_2:1553718_at	HTR011496	11
HG-U133_Plus_2:1553719_s_at	HTR011496	11
HG-U133_Plus_2:1553720_a_at	HTR013399	11
HG-U133_Plus_2:1553721_at	HTR019066	11
HG-U133_Plus_2:1553722_s_at	HTR019066	9
HG-U133_Plus_2:1553723_at	HTR012843	11
HG-U133_Plus_2:1553725_s_at	HTR000900	11
HG-U133_Plus_2:1553726_s_at	HTR042677	11
HG-U133_Plus_2:1553727_at	HTR016277	11
HG-U133_Plus_2:1553728_at	HTR012756	11
HG-U133_Plus_2:1553729_s_at	HTR012756	11
HG-U133_Plus_2:1553730_x_at	HTR012756	11
HG-U133_Plus_2:1553732_s_at	HTR002904	11
HG-U133_Plus_2:1553734_at	HTR009576	11
HG-U133_Plus_2:1553736_at	HTR012970	11
HG-U133_Plus_2:1553740_a_at	HTR012749	11
HG-U133_Plus_2:1553741_at	HTR013163	11
HG-U133_Plus_2:1553743_at	HTR007441	11
HG-U133_Plus_2:1553746_a_at	HTR019673	11
HG-U133_Plus_2:1553747_at	HTR059970	11
HG-U133_Plus_2:1553749_at	X52767	10	HTR000293	11
HG-U133_Plus_2:1553750_a_at	HTR010752	11
HG-U133_Plus_2:1553752_at	HTR013166	11
HG-U133_Plus_2:1553755_at	HTR011519	11
HG-U133_Plus_2:1553756_at	HTR013237	9
HG-U133_Plus_2:1553757_at	HTR029729	11	HTR005688|AK128758	11|11
HG-U133_Plus_2:1553759_at	HTR011785	11
HG-U133_Plus_2:1553761_at	HTR015539	11
HG-U133_Plus_2:1553764_a_at	HTR005475	11
HG-U133_Plus_2:1553765_a_at	HTR007733	11
HG-U133_Plus_2:1553768_a_at	HTR014541	11
HG-U133_Plus_2:1553769_at	HTR011891	11
HG-U133_Plus_2:1553770_a_at	HTR011891	11
HG-U133_Plus_2:1553772_at	HTR049528	11
HG-U133_Plus_2:1553775_at	HTR011901	11	HTR054715	11
HG-U133_Plus_2:1553776_at	HTR012911	11
HG-U133_Plus_2:1553778_at	HTR011973	11
HG-U133_Plus_2:1553780_at	HTR010017	11
HG-U133_Plus_2:1553781_at	HTR013176	11
HG-U133_Plus_2:1553785_at	HTR011320	11
HG-U133_Plus_2:1553787_at	HTR012978	11
HG-U133_Plus_2:1553789_a_at	HTR002925	11
HG-U133_Plus_2:1553792_at	HTR019782	11
HG-U133_Plus_2:1553793_a_at	HTR019782	11
HG-U133_Plus_2:1553794_at	HTR013052	11
HG-U133_Plus_2:1553796_at	HTR009988	11
HG-U133_Plus_2:1553797_a_at	HTR009988	11
HG-U133_Plus_2:1553798_a_at	HTR003563	11
HG-U133_Plus_2:1553799_at	HTR011211	11	HTR006942	6
HG-U133_Plus_2:1553801_a_at	BC035765|HTR014550	11|11
HG-U133_Plus_2:1553802_a_at	HTR012835	11
HG-U133_Plus_2:1553803_at	HTR011987	11
HG-U133_Plus_2:1553804_a_at	HTR011987	11
HG-U133_Plus_2:1553805_at	HTR013120	11
HG-U133_Plus_2:1553808_a_at	HTR013191	11
HG-U133_Plus_2:1553809_a_at	HTR013182	11	HTR049475	11
HG-U133_Plus_2:1553810_a_at	HTR004493	11
HG-U133_Plus_2:1553811_at	HTR013198	11
HG-U133_Plus_2:1553812_at	HTR001258	11
HG-U133_Plus_2:1553813_s_at	HTR001258	11
HG-U133_Plus_2:1553815_a_at	HTR012822	11
HG-U133_Plus_2:1553818_x_at	HTR061399	5
HG-U133_Plus_2:1553821_at	HTR031133	5
HG-U133_Plus_2:1553822_at	HTR013230	11
HG-U133_Plus_2:1553823_a_at	HTR013230	11
HG-U133_Plus_2:1553826_a_at	HTR013206	11
HG-U133_Plus_2:1553828_at	HTR011942	11
HG-U133_Plus_2:1553829_at	HTR022039	11
HG-U133_Plus_2:1553830_s_at	HTR001680	11
HG-U133_Plus_2:1553831_at	HTR013947	11
HG-U133_Plus_2:1553832_at	HTR012095	10
HG-U133_Plus_2:1553834_at	HTR013362	11
HG-U133_Plus_2:1553835_a_at	HTR013362	10
HG-U133_Plus_2:1553837_at	HTR043884	11
HG-U133_Plus_2:1553838_at	HTR008897	11
HG-U133_Plus_2:1553839_at	HTR015483	11
HG-U133_Plus_2:1553840_a_at	HTR015483	9
HG-U133_Plus_2:1553842_at	HTR013383	11
HG-U133_Plus_2:1553843_at	HTR013243	11
HG-U133_Plus_2:1553844_a_at	HTR013243	11
HG-U133_Plus_2:1553845_x_at	HTR013243	11
HG-U133_Plus_2:1553846_at	HTR011982	11
HG-U133_Plus_2:1553847_a_at	HTR011982	11
HG-U133_Plus_2:1553849_at	HTR030525	11
HG-U133_Plus_2:1553850_at	HTR009986	10
HG-U133_Plus_2:1553851_at	HTR012049	11
HG-U133_Plus_2:1553852_at	HTR011565	11
HG-U133_Plus_2:1553856_s_at	HTR013927	11
HG-U133_Plus_2:1553857_at	HTR020053	11	HTR009015	7
HG-U133_Plus_2:1553858_at	HTR013049	11
HG-U133_Plus_2:1553859_at	HTR001196	6
HG-U133_Plus_2:1553860_at	HTR012963	11
HG-U133_Plus_2:1553861_at	HTR003552	11
HG-U133_Plus_2:1553863_at	HTR022346	11
HG-U133_Plus_2:1553864_at	HTR057631	11
HG-U133_Plus_2:1553865_a_at	HTR057631	11
HG-U133_Plus_2:1553868_a_at	HTR022151	11
HG-U133_Plus_2:1553869_at	HTR003144	11
HG-U133_Plus_2:1553871_at	HTR013271	10
HG-U133_Plus_2:1553872_at	HTR013422	10
HG-U133_Plus_2:1553873_at			HTR011007	11
HG-U133_Plus_2:1553874_a_at	HTR011984	11
HG-U133_Plus_2:1553875_s_at	HTR011984	11
HG-U133_Plus_2:1553876_at	HTR009857	11
HG-U133_Plus_2:1553878_at	HTR013124	11
HG-U133_Plus_2:1553879_a_at	HTR013124	11
HG-U133_Plus_2:1553880_at	HTR022299	9
HG-U133_Plus_2:1553881_at	HTR007391	11
HG-U133_Plus_2:1553882_at	HTR034176	11
HG-U133_Plus_2:1553883_at	HTR060668	11
HG-U133_Plus_2:1553885_x_at	HTR060668	11
HG-U133_Plus_2:1553886_at	HTR041098	11
HG-U133_Plus_2:1553887_at	HTR020433	11
HG-U133_Plus_2:1553888_at	HTR013316	10
HG-U133_Plus_2:1553889_at	HTR013996	10
HG-U133_Plus_2:1553890_s_at	HTR007657	11
HG-U133_Plus_2:1553891_at	HTR017230	11
HG-U133_Plus_2:1553893_at	HTR015882	11
HG-U133_Plus_2:1553894_at	HTR030326	11
HG-U133_Plus_2:1553895_at	HTR021629	11
HG-U133_Plus_2:1553898_a_at	HTR059601	11
HG-U133_Plus_2:1553900_s_at	HTR061379|HTR001621|HTR049233|HTR056303	11|11|11|11
HG-U133_Plus_2:1553901_x_at	HTR011922	11
HG-U133_Plus_2:1553905_at	HTR013659	11
HG-U133_Plus_2:1553906_s_at	HTR015752	11
HG-U133_Plus_2:1553907_a_at	HTR013259	11
HG-U133_Plus_2:1553909_x_at	HTR000604	11
HG-U133_Plus_2:1553910_at	HTR062099|HTR042312	11|10
HG-U133_Plus_2:1553911_at	HTR062059	11
HG-U133_Plus_2:1553912_at	HTR026117	11
HG-U133_Plus_2:1553914_at	HTR013707	11	HTR065628	8
HG-U133_Plus_2:1553915_at	HTR024763	11
HG-U133_Plus_2:1553917_at	HTR015037	11
HG-U133_Plus_2:1553918_at	HTR013445	11
HG-U133_Plus_2:1553919_at	HTR026607	11
HG-U133_Plus_2:1553920_at	HTR016983	11
HG-U133_Plus_2:1553923_at	HTR023408	11
HG-U133_Plus_2:1553924_at	HTR013437	11
HG-U133_Plus_2:1553927_at	HTR013630	11
HG-U133_Plus_2:1553928_at	HTR008813	11
HG-U133_Plus_2:1553929_at	HTR013535	11
HG-U133_Plus_2:1553930_at	HTR014040	8
HG-U133_Plus_2:1553931_at	HTR013623	11
HG-U133_Plus_2:1553934_at	HTR013425	11
HG-U133_Plus_2:1553935_at	HTR030603	10
HG-U133_Plus_2:1553936_a_at	HTR030603	11
HG-U133_Plus_2:1553938_a_at	HTR011970	11
HG-U133_Plus_2:1553940_a_at	HTR010821	11
HG-U133_Plus_2:1553943_at	HTR044320	11
HG-U133_Plus_2:1553944_at	HTR012115	11
HG-U133_Plus_2:1553945_at	HTR013515	11
HG-U133_Plus_2:1553946_at	HTR013506	11
HG-U133_Plus_2:1553947_at	HTR007871	11
HG-U133_Plus_2:1553949_at	HTR052971	11
HG-U133_Plus_2:1553952_at	HTR044262	11
HG-U133_Plus_2:1553954_at	HTR012306	11
HG-U133_Plus_2:1553955_at	HTR009177	11
HG-U133_Plus_2:1553956_at	HTR005534	11
HG-U133_Plus_2:1553957_at	HTR001070	11
HG-U133_Plus_2:1553959_a_at	HTR012275	11	HTR063063	11
HG-U133_Plus_2:1553960_at	HTR000927	11	HTR005358	11
HG-U133_Plus_2:1553961_s_at	HTR000927	11	HTR005358	11
HG-U133_Plus_2:1553962_s_at	HTR007888	11
HG-U133_Plus_2:1553967_at	HTR000746|BC003580	11|11
HG-U133_Plus_2:1553968_a_at	HTR000746|BC003580	11|11
HG-U133_Plus_2:1553970_s_at	HTR004424	11
HG-U133_Plus_2:1553971_a_at	HTR020608	11
HG-U133_Plus_2:1553972_a_at	HTR001919	11
HG-U133_Plus_2:1553973_a_at	HTR018013	10
HG-U133_Plus_2:1553974_at	HTR016199	11
HG-U133_Plus_2:1553976_a_at	HTR015441	11
HG-U133_Plus_2:1553977_a_at	HTR016885	11
HG-U133_Plus_2:1553978_at	HTR003250|AK128256	11|11
HG-U133_Plus_2:1553979_at	HTR030237	11
HG-U133_Plus_2:1553982_a_at	BC017092|AY094596|AK127140|NM_177403|AK122657	11|11|11|11|11
HG-U133_Plus_2:1553983_at	HTR008127	11
HG-U133_Plus_2:1553984_s_at	HTR008127	11	HTR021353	11
HG-U133_Plus_2:1553986_at	HTR009159	11
HG-U133_Plus_2:1553987_at	HTR063685	11
HG-U133_Plus_2:1553989_a_at	HTR010160	11
HG-U133_Plus_2:1553990_at	HTR019061	11
HG-U133_Plus_2:1553991_s_at	HTR010000	11
HG-U133_Plus_2:1553992_s_at	HTR000394	11
HG-U133_Plus_2:1553993_s_at	HTR004146	11
HG-U133_Plus_2:1553994_at	HTR006739	11
HG-U133_Plus_2:1553995_a_at	HTR006739	11
HG-U133_Plus_2:1553997_a_at	HTR014813	11
HG-U133_Plus_2:1553998_at	HTR011703	11
HG-U133_Plus_2:1554001_at	HTR005577	11	HTR012462	11
HG-U133_Plus_2:1554003_at	HTR024401	11
HG-U133_Plus_2:1554004_a_at	HTR024401	11
HG-U133_Plus_2:1554006_a_at	HTR005144	11
HG-U133_Plus_2:1554007_at	BC041986	11
HG-U133_Plus_2:1554008_at	HTR010549	11
HG-U133_Plus_2:1554010_at	HTR003963	11
HG-U133_Plus_2:1554012_at	HTR018512	11
HG-U133_Plus_2:1554014_at	HTR003664	11
HG-U133_Plus_2:1554015_a_at	HTR003664	11
HG-U133_Plus_2:1554016_a_at	HTR003976	11
HG-U133_Plus_2:1554017_at			HTR020073	11
HG-U133_Plus_2:1554018_at	HTR004697	11
HG-U133_Plus_2:1554019_s_at	HTR015572	11
HG-U133_Plus_2:1554020_at	HTR008830	11
HG-U133_Plus_2:1554021_a_at	HTR056630	11
HG-U133_Plus_2:1554022_at	HTR001222	11
HG-U133_Plus_2:1554023_s_at	HTR001222	11
HG-U133_Plus_2:1554026_a_at	HTR001857	11
HG-U133_Plus_2:1554027_a_at	HTR002406	11
HG-U133_Plus_2:1554029_a_at	HTR008155	11
HG-U133_Plus_2:1554030_at	HTR009096	11
HG-U133_Plus_2:1554032_at	HTR009096	11
HG-U133_Plus_2:1554033_at	HTR005176	11	HTR037062	7
HG-U133_Plus_2:1554034_a_at	HTR005176	11
HG-U133_Plus_2:1554036_at	HTR010941	11
HG-U133_Plus_2:1554037_a_at	HTR010941|BX648883	11|11
HG-U133_Plus_2:1554038_at	HTR000807	11
HG-U133_Plus_2:1554039_at	HTR002761	11
HG-U133_Plus_2:1554041_at	HTR011607	11
HG-U133_Plus_2:1554042_s_at	HTR011607	11
HG-U133_Plus_2:1554043_a_at			HTR019934	11
HG-U133_Plus_2:1554044_a_at	HTR015251	11	HTR014721	11
HG-U133_Plus_2:1554045_at	HTR002639	11
HG-U133_Plus_2:1554047_at	HTR006199	11
HG-U133_Plus_2:1554049_s_at	HTR006115	11
HG-U133_Plus_2:1554050_at	HTR011077	11
HG-U133_Plus_2:1554052_at	HTR001840	11
HG-U133_Plus_2:1554053_at	HTR006253	11
HG-U133_Plus_2:1554057_at	HTR060777|HTR016856	11|11
HG-U133_Plus_2:1554059_at	HTR007589	11
HG-U133_Plus_2:1554060_s_at	HTR007589	11
HG-U133_Plus_2:1554062_at	HTR046309	11	HTR030450	9
HG-U133_Plus_2:1554063_at	HTR003929	11
HG-U133_Plus_2:1554065_at	HTR059436	11
HG-U133_Plus_2:1554067_at	HTR011197	11
HG-U133_Plus_2:1554068_s_at	HTR011197	11
HG-U133_Plus_2:1554069_at	HTR011773	11
HG-U133_Plus_2:1554071_at	HTR015743	11
HG-U133_Plus_2:1554072_s_at	HTR015743	11
HG-U133_Plus_2:1554074_s_at	HTR013547	11	HTR017130	11
HG-U133_Plus_2:1554076_s_at	HTR016310	11
HG-U133_Plus_2:1554077_a_at	HTR010824	11
HG-U133_Plus_2:1554078_s_at	HTR048354	11
HG-U133_Plus_2:1554079_at	HTR029823	11
HG-U133_Plus_2:1554080_at	HTR012237	11
HG-U133_Plus_2:1554082_a_at	HTR007146	10
HG-U133_Plus_2:1554084_a_at	HTR007146	11
HG-U133_Plus_2:1554085_at	HTR046407	11
HG-U133_Plus_2:1554086_at	HTR003391	11
HG-U133_Plus_2:1554089_s_at	HTR061553|HTR010242	11|11
HG-U133_Plus_2:1554091_a_at	HTR026980	11	HTR048247	5
HG-U133_Plus_2:1554093_a_at	HTR016038	11	HTR010411	10
HG-U133_Plus_2:1554094_at	HTR009139	11	HTR006409	9
HG-U133_Plus_2:1554095_at	HTR010926	11
HG-U133_Plus_2:1554096_a_at	HTR010926	11
HG-U133_Plus_2:1554097_a_at	HTR016888	11
HG-U133_Plus_2:1554098_at	HTR048701	11
HG-U133_Plus_2:1554099_a_at	HTR048701	11
HG-U133_Plus_2:1554101_a_at	HTR005384	11
HG-U133_Plus_2:1554102_a_at	HTR005384	11
HG-U133_Plus_2:1554103_at	HTR023957	11	HTR006329	8
HG-U133_Plus_2:1554105_at	HTR004409	11
HG-U133_Plus_2:1554106_at	HTR021373	11
HG-U133_Plus_2:1554108_at	HTR020899	11
HG-U133_Plus_2:1554110_at	HTR004135	11
HG-U133_Plus_2:1554112_a_at	HTR008628	11
HG-U133_Plus_2:1554113_a_at	HTR004383	11
HG-U133_Plus_2:1554114_s_at	HTR020125	11
HG-U133_Plus_2:1554115_at	HTR018470	11	HTR011004	11
HG-U133_Plus_2:1554116_s_at	HTR009591	11
HG-U133_Plus_2:1554117_at	HTR018971	11
HG-U133_Plus_2:1554119_at	HTR003976	11
HG-U133_Plus_2:1554121_at	HTR021633	9
HG-U133_Plus_2:1554122_a_at	HTR021633	11
HG-U133_Plus_2:1554125_a_at	HTR046285	11
HG-U133_Plus_2:1554126_at	HTR015345	11
HG-U133_Plus_2:1554127_s_at	HTR015345	11
HG-U133_Plus_2:1554128_at	HTR021306	11
HG-U133_Plus_2:1554129_a_at	HTR021306	11
HG-U133_Plus_2:1554131_at	HTR003255	11
HG-U133_Plus_2:1554132_a_at	HTR003255	11
HG-U133_Plus_2:1554133_at	HTR023309	11
HG-U133_Plus_2:1554140_at	HTR009302	11
HG-U133_Plus_2:1554141_s_at	HTR009302	11
HG-U133_Plus_2:1554142_at	HTR015176	11
HG-U133_Plus_2:1554143_a_at	HTR015176	11
HG-U133_Plus_2:1554145_a_at	HTR009177	11
HG-U133_Plus_2:1554147_s_at	HTR014416	11
HG-U133_Plus_2:1554148_a_at	HTR010445	11
HG-U133_Plus_2:1554149_at	HTR003056	11
HG-U133_Plus_2:1554151_at	HTR006071	11
HG-U133_Plus_2:1554152_a_at	HTR006071	11
HG-U133_Plus_2:1554153_a_at	HTR003319	11
HG-U133_Plus_2:1554154_at	HTR009238	11
HG-U133_Plus_2:1554155_at	HTR009072	11
HG-U133_Plus_2:1554156_a_at	HTR022767	11
HG-U133_Plus_2:1554157_a_at	HTR022767	11
HG-U133_Plus_2:1554158_at	HTR008100	11
HG-U133_Plus_2:1554159_a_at	HTR008100	11
HG-U133_Plus_2:1554160_a_at	HTR005839	11	HTR011253	5
HG-U133_Plus_2:1554161_at	HTR007217	11
HG-U133_Plus_2:1554163_at	XM_941980|BC033168	11|11
HG-U133_Plus_2:1554165_at	HTR003128	11
HG-U133_Plus_2:1554167_a_at	HTR004780	11
HG-U133_Plus_2:1554168_a_at	HTR016138	11
HG-U133_Plus_2:1554170_a_at	HTR059743	11
HG-U133_Plus_2:1554171_at	HTR008366	11
HG-U133_Plus_2:1554172_a_at	HTR008366	11	AY927569	11
HG-U133_Plus_2:1554173_at	HTR017041	11
HG-U133_Plus_2:1554175_at	HTR017041	11
HG-U133_Plus_2:1554176_a_at	HTR015821	11
HG-U133_Plus_2:1554177_a_at	HTR005630	11
HG-U133_Plus_2:1554178_a_at	HTR014411	11
HG-U133_Plus_2:1554179_s_at	HTR015444	11
HG-U133_Plus_2:1554181_at	HTR009726	11
HG-U133_Plus_2:1554182_at	HTR000174|HTR061332	11|11
HG-U133_Plus_2:1554183_s_at	HTR000174|HTR061332	11|11
HG-U133_Plus_2:1554185_at	HTR023708|AK097891	11|11
HG-U133_Plus_2:1554187_at	AK097891	11
HG-U133_Plus_2:1554188_at	HTR020665	11
HG-U133_Plus_2:1554190_s_at	HTR009529	11
HG-U133_Plus_2:1554192_s_at	HTR007515	11
HG-U133_Plus_2:1554193_s_at	HTR009168	11
HG-U133_Plus_2:1554194_at			HTR002397	11
HG-U133_Plus_2:1554195_a_at	HTR020574	11
HG-U133_Plus_2:1554196_at	HTR005733	11
HG-U133_Plus_2:1554198_at	HTR002157	11
HG-U133_Plus_2:1554199_at	HTR000081	11
HG-U133_Plus_2:1554201_at	HTR011883	11
HG-U133_Plus_2:1554202_x_at	HTR011883	11
HG-U133_Plus_2:1554203_at	HTR017098	11
HG-U133_Plus_2:1554205_s_at	HTR014825	11
HG-U133_Plus_2:1554206_at	HTR005557	11
HG-U133_Plus_2:1554208_at	HTR062903	11
HG-U133_Plus_2:1554210_at	HTR023266	11
HG-U133_Plus_2:1554212_s_at	HTR015746	11
HG-U133_Plus_2:1554213_at	HTR018882	11
HG-U133_Plus_2:1554214_at	HTR023603	11
HG-U133_Plus_2:1554216_at	HTR003487	11
HG-U133_Plus_2:1554217_a_at	HTR003487	11
HG-U133_Plus_2:1554219_at	HTR058995	11
HG-U133_Plus_2:1554220_a_at	HTR058995	11
HG-U133_Plus_2:1554222_at	HTR022631	11
HG-U133_Plus_2:1554224_at	HTR023427	11
HG-U133_Plus_2:1554225_a_at	HTR023427	11
HG-U133_Plus_2:1554228_a_at	HTR023201	11	HTR021548	10
HG-U133_Plus_2:1554229_at	HTR010508	11
HG-U133_Plus_2:1554231_a_at	HTR009923	11
HG-U133_Plus_2:1554233_at	HTR038017	11
HG-U133_Plus_2:1554234_at	HTR016406	11
HG-U133_Plus_2:1554235_at	HTR029822	11
HG-U133_Plus_2:1554237_at	HTR015058	11
HG-U133_Plus_2:1554239_s_at	HTR008397	11
HG-U133_Plus_2:1554240_a_at	HTR010738	11
HG-U133_Plus_2:1554241_at	HTR005482	11	HTR010794	10
HG-U133_Plus_2:1554242_a_at	HTR005482	11	HTR022482	11
HG-U133_Plus_2:1554245_x_at	HTR057146|HTR004368|HTR063391|HTR027576|HTR033612	11|11|9|7|5	HTR012529	11
HG-U133_Plus_2:1554246_at	HTR018857	10
HG-U133_Plus_2:1554248_at	HTR003990	11
HG-U133_Plus_2:1554249_a_at	HTR003990	11
HG-U133_Plus_2:1554250_s_at	HTR000174|HTR061332	11|11
HG-U133_Plus_2:1554251_at	AK124416|HTR004702|BC056233|BC007118	11|11|11|11
HG-U133_Plus_2:1554252_a_at	HTR015203	11
HG-U133_Plus_2:1554253_a_at	HTR015203	11
HG-U133_Plus_2:1554256_a_at	HTR000908|AK092353	11|11
HG-U133_Plus_2:1554258_a_at	HTR009878	11
HG-U133_Plus_2:1554259_at	HTR015392	11
HG-U133_Plus_2:1554260_a_at	HTR014491	11
HG-U133_Plus_2:1554261_at	HTR014787	11
HG-U133_Plus_2:1554262_s_at	HTR014787	10
HG-U133_Plus_2:1554264_at	HTR002427	11
HG-U133_Plus_2:1554266_at	HTR020715	11
HG-U133_Plus_2:1554268_at	HTR011218	11
HG-U133_Plus_2:1554271_a_at	HTR014343|AK055606	11|9
HG-U133_Plus_2:1554272_at	HTR004428	11
HG-U133_Plus_2:1554273_a_at	HTR004428	11
HG-U133_Plus_2:1554274_a_at	HTR002764	11
HG-U133_Plus_2:1554276_at	HTR003910	11
HG-U133_Plus_2:1554277_s_at	HTR055747	11
HG-U133_Plus_2:1554279_a_at	HTR002847	11	BC013434	11
HG-U133_Plus_2:1554280_a_at	HTR011745	11
HG-U133_Plus_2:1554281_at	HTR020170	11
HG-U133_Plus_2:1554283_at	HTR007762	11
HG-U133_Plus_2:1554285_at	HTR004512	11
HG-U133_Plus_2:1554286_at	HTR015867	11
HG-U133_Plus_2:1554287_at	HTR001203	11
HG-U133_Plus_2:1554288_at	HTR058336	11
HG-U133_Plus_2:1554290_at	HTR010644	11
HG-U133_Plus_2:1554291_at	HTR058251	11
HG-U133_Plus_2:1554292_a_at	HTR058251	11
HG-U133_Plus_2:1554293_at	HTR015573	11
HG-U133_Plus_2:1554294_s_at	HTR015573	11
HG-U133_Plus_2:1554295_x_at	HTR015573	11
HG-U133_Plus_2:1554296_at	HTR000581	11
HG-U133_Plus_2:1554298_a_at	HTR015820	11
HG-U133_Plus_2:1554299_at	HTR015823	11
HG-U133_Plus_2:1554300_a_at	HTR021009	11
HG-U133_Plus_2:1554301_at	HTR016371	11
HG-U133_Plus_2:1554302_s_at	HTR016371	11
HG-U133_Plus_2:1554303_at	HTR002422	11
HG-U133_Plus_2:1554305_at	HTR017284	11	HTR012486	7
HG-U133_Plus_2:1554306_at	HTR006576	11
HG-U133_Plus_2:1554307_at	HTR012910|AK130400	11|11
HG-U133_Plus_2:1554308_s_at	HTR020219	11
HG-U133_Plus_2:1554309_at	HTR008132	11
HG-U133_Plus_2:1554310_a_at	HTR008132	11
HG-U133_Plus_2:1554311_a_at	HTR014252	11
HG-U133_Plus_2:1554312_at	HTR003550	11
HG-U133_Plus_2:1554314_at	HTR011813	11
HG-U133_Plus_2:1554316_at	HTR008266	11
HG-U133_Plus_2:1554317_s_at	HTR007076	11
HG-U133_Plus_2:1554318_at	HTR011470	11	HTR058862|HTR061332	7|7
HG-U133_Plus_2:1554319_at	HTR005620	11
HG-U133_Plus_2:1554321_a_at	HTR000014	11
HG-U133_Plus_2:1554322_a_at	HTR006939	11
HG-U133_Plus_2:1554324_s_at	HTR002797	11
HG-U133_Plus_2:1554325_at	HTR015431	11
HG-U133_Plus_2:1554327_a_at	HTR003799	11
HG-U133_Plus_2:1554328_at	HTR020415	11
HG-U133_Plus_2:1554329_x_at	HTR020415	11
HG-U133_Plus_2:1554331_a_at	HTR022347	11
HG-U133_Plus_2:1554332_a_at	HTR018922	11	HTR060981	10
HG-U133_Plus_2:1554333_at	HTR001928	11
HG-U133_Plus_2:1554334_a_at	HTR001928	11
HG-U133_Plus_2:1554335_at	HTR005633	11
HG-U133_Plus_2:1554337_at	HTR008114	11
HG-U133_Plus_2:1554339_a_at	HTR002820	10
HG-U133_Plus_2:1554340_a_at	HTR017052	11
HG-U133_Plus_2:1554341_a_at	HTR007422	11
HG-U133_Plus_2:1554342_s_at	HTR007422	11
HG-U133_Plus_2:1554343_a_at	HTR011304	11
HG-U133_Plus_2:1554344_s_at	HTR062083	11
HG-U133_Plus_2:1554345_a_at	HTR011170	11
HG-U133_Plus_2:1554346_at	HTR000903	11
HG-U133_Plus_2:1554348_s_at	HTR009214	11
HG-U133_Plus_2:1554349_at	HTR016304	11
HG-U133_Plus_2:1554351_a_at	HTR010934	11
HG-U133_Plus_2:1554352_s_at	HTR014322	11
HG-U133_Plus_2:1554354_at	HTR000963	11
HG-U133_Plus_2:1554355_a_at	HTR000963	11
HG-U133_Plus_2:1554356_at	HTR009230	11
HG-U133_Plus_2:1554360_at	HTR005248	11	HTR058281	11
HG-U133_Plus_2:1554362_at	HTR011978	11
HG-U133_Plus_2:1554364_at	HTR003694	11
HG-U133_Plus_2:1554365_a_at	HTR003694	11
HG-U133_Plus_2:1554367_at	HTR017167	11
HG-U133_Plus_2:1554368_at	HTR052192	11
HG-U133_Plus_2:1554371_at	HTR014837	11
HG-U133_Plus_2:1554375_a_at	HTR005804	11
HG-U133_Plus_2:1554376_s_at	HTR009487	11
HG-U133_Plus_2:1554377_a_at	HTR001438	11
HG-U133_Plus_2:1554378_a_at	HTR003562	11
HG-U133_Plus_2:1554379_a_at	HTR004538	11
HG-U133_Plus_2:1554380_at	HTR003532	11
HG-U133_Plus_2:1554382_at	HTR025693	11
HG-U133_Plus_2:1554383_a_at	HTR010266	11
HG-U133_Plus_2:1554384_at	HTR009092	11
HG-U133_Plus_2:1554385_a_at	HTR009092	11
HG-U133_Plus_2:1554386_at	HTR025694	11
HG-U133_Plus_2:1554388_at	HTR000621	11
HG-U133_Plus_2:1554390_s_at	HTR062025|HTR006009	10|10
HG-U133_Plus_2:1554391_at	HTR047092	11	HTR046440	6
HG-U133_Plus_2:1554393_a_at	HTR002030	11
HG-U133_Plus_2:1554394_at	HTR027034	11
HG-U133_Plus_2:1554396_at	HTR009127	11
HG-U133_Plus_2:1554397_s_at	HTR009127	11
HG-U133_Plus_2:1554398_at	HTR032885	11
HG-U133_Plus_2:1554400_at	HTR026337	11
HG-U133_Plus_2:1554401_a_at	HTR026337	11
HG-U133_Plus_2:1554403_a_at	HTR026203	11
HG-U133_Plus_2:1554405_a_at	HTR063699	11
HG-U133_Plus_2:1554406_a_at	HTR001789	11
HG-U133_Plus_2:1554408_a_at	HTR007966	11	HTR007857	11
HG-U133_Plus_2:1554409_at	HTR036654	11
HG-U133_Plus_2:1554410_a_at	AK057870|HTR036654	11|11
HG-U133_Plus_2:1554411_at	HTR005083	11
HG-U133_Plus_2:1554413_s_at	HTR061314|HTR055324	11|11
HG-U133_Plus_2:1554414_a_at	HTR010518	11
HG-U133_Plus_2:1554415_at	HTR011056	11
HG-U133_Plus_2:1554417_s_at	HTR001842	11
HG-U133_Plus_2:1554418_s_at	HTR014768	11
HG-U133_Plus_2:1554419_x_at	HTR005198	10
HG-U133_Plus_2:1554420_at	HTR001002	11
HG-U133_Plus_2:1554423_a_at	HTR004664	11
HG-U133_Plus_2:1554424_at	HTR012718	11
HG-U133_Plus_2:1554428_s_at	HTR030106	11
HG-U133_Plus_2:1554429_a_at	HTR018076	11
HG-U133_Plus_2:1554430_at	HTR003505	11
HG-U133_Plus_2:1554432_x_at	HTR003505	11
HG-U133_Plus_2:1554433_a_at	HTR010386	11
HG-U133_Plus_2:1554436_a_at	HTR012056	11
HG-U133_Plus_2:1554438_at	HTR021604	11
HG-U133_Plus_2:1554440_at	HTR016182	11
HG-U133_Plus_2:1554441_a_at	HTR014638	11
HG-U133_Plus_2:1554442_at	HTR020333	11
HG-U133_Plus_2:1554443_s_at	HTR020333	11
HG-U133_Plus_2:1554444_s_at	HTR000635	11
HG-U133_Plus_2:1554445_at	HTR004480	11
HG-U133_Plus_2:1554447_at	HTR060770|BC029480	11|11
HG-U133_Plus_2:1554449_at	HTR009215	11
HG-U133_Plus_2:1554450_s_at	HTR009215	11
HG-U133_Plus_2:1554451_s_at	HTR002169	11
HG-U133_Plus_2:1554452_a_at	HTR001297	11
HG-U133_Plus_2:1554453_at	HTR005234	11
HG-U133_Plus_2:1554455_at	HTR021751	11
HG-U133_Plus_2:1554456_a_at	HTR021751	11	AL512693	11
HG-U133_Plus_2:1554459_s_at	HTR025492	11
HG-U133_Plus_2:1554460_at	HTR011584	11
HG-U133_Plus_2:1554462_a_at	HTR006398	11
HG-U133_Plus_2:1554464_a_at	HTR002255	11
HG-U133_Plus_2:1554465_s_at	HTR055315|HTR049255|HTR000830	11|11|11
HG-U133_Plus_2:1554466_a_at	HTR017581	11
HG-U133_Plus_2:1554468_s_at	HTR002281	11
HG-U133_Plus_2:1554469_at	HTR003209	11
HG-U133_Plus_2:1554470_s_at	HTR003209	11
HG-U133_Plus_2:1554471_a_at	HTR008605	11
HG-U133_Plus_2:1554472_a_at	HTR003295	11
HG-U133_Plus_2:1554473_at	HTR047448	11
HG-U133_Plus_2:1554474_a_at	HTR062949	11
HG-U133_Plus_2:1554475_a_at	HTR015106	11
HG-U133_Plus_2:1554476_x_at	NM_001039886|BC033230|BC017109	11|11|11
HG-U133_Plus_2:1554478_a_at	HTR007270|BC014415	11|11
HG-U133_Plus_2:1554479_a_at	HTR002819	11
HG-U133_Plus_2:1554480_a_at	HTR002857|HTR052374	11|10	HTR056366	11
HG-U133_Plus_2:1554481_a_at	HTR002318	11	BC081539	11
HG-U133_Plus_2:1554482_a_at	HTR006484	11
HG-U133_Plus_2:1554483_at	HTR016246	10
HG-U133_Plus_2:1554485_s_at	HTR016246	10
HG-U133_Plus_2:1554486_a_at	HTR001253	11
HG-U133_Plus_2:1554487_a_at	HTR000263	11
HG-U133_Plus_2:1554488_at	HTR009296	11
HG-U133_Plus_2:1554489_a_at	HTR009296	11
HG-U133_Plus_2:1554491_a_at	HTR008717	11
HG-U133_Plus_2:1554492_at	HTR002839	11
HG-U133_Plus_2:1554493_s_at	HTR002839	11
HG-U133_Plus_2:1554494_at	HTR007096	11
HG-U133_Plus_2:1554495_s_at	HTR007096	11
HG-U133_Plus_2:1554496_at	HTR000529	11
HG-U133_Plus_2:1554499_s_at	HTR002343	11
HG-U133_Plus_2:1554500_a_at	HTR004508	11
HG-U133_Plus_2:1554501_at	HTR056390	11
HG-U133_Plus_2:1554503_a_at	HTR000426	11
HG-U133_Plus_2:1554504_at	HTR005810	11
HG-U133_Plus_2:1554506_x_at	HTR005810	11
HG-U133_Plus_2:1554507_at	HTR005810	11
HG-U133_Plus_2:1554508_at	HTR010447	11
HG-U133_Plus_2:1554509_a_at	HTR005227	11
HG-U133_Plus_2:1554510_s_at	HTR002058	11
HG-U133_Plus_2:1554511_at	HTR014523	11
HG-U133_Plus_2:1554512_a_at	HTR002904	11
HG-U133_Plus_2:1554513_s_at	HTR002904	11
HG-U133_Plus_2:1554514_at	HTR060277	11
HG-U133_Plus_2:1554516_at	HTR019230|HTR043585	11|10
HG-U133_Plus_2:1554517_x_at	HTR019230|HTR043585	11|10
HG-U133_Plus_2:1554518_at	HTR011466	11
HG-U133_Plus_2:1554519_at	HTR011877	11
HG-U133_Plus_2:1554520_at			HTR063861|HTR016957	11|11
HG-U133_Plus_2:1554522_at	HTR005617	11
HG-U133_Plus_2:1554523_a_at	HTR005617	11
HG-U133_Plus_2:1554524_a_at	HTR058285	11
HG-U133_Plus_2:1554526_at	HTR058285	11
HG-U133_Plus_2:1554528_at	HTR014416	11
HG-U133_Plus_2:1554530_at	HTR017923	11
HG-U133_Plus_2:1554531_at	HTR004420	11
HG-U133_Plus_2:1554533_at	HTR008384	11	HTR042479	8
HG-U133_Plus_2:1554534_at	HTR007613	11
HG-U133_Plus_2:1554536_at	HTR007613	11
HG-U133_Plus_2:1554537_at	HTR015291	11
HG-U133_Plus_2:1554538_at	HTR015411	11	HTR030545	11
HG-U133_Plus_2:1554539_a_at	HTR015411	11
HG-U133_Plus_2:1554540_at	HTR012796	11
HG-U133_Plus_2:1554541_a_at	HTR012976	10
HG-U133_Plus_2:1554542_at	HTR018472	11
HG-U133_Plus_2:1554543_at	HTR000866	11
HG-U133_Plus_2:1554544_a_at	HTR002986	11
HG-U133_Plus_2:1554545_at	HTR016903	11
HG-U133_Plus_2:1554547_at	HTR016028	11	AB058699|HTR015131	11|11
HG-U133_Plus_2:1554549_a_at	HTR002825	11
HG-U133_Plus_2:1554550_at	HTR058648	11
HG-U133_Plus_2:1554553_s_at	HTR006579	11
HG-U133_Plus_2:1554554_at	HTR039122	11
HG-U133_Plus_2:1554555_a_at	HTR011285	11	HTR001840	6
HG-U133_Plus_2:1554556_a_at	HTR060085	11
HG-U133_Plus_2:1554557_at	HTR060085	11
HG-U133_Plus_2:1554558_at	HTR058286	10
HG-U133_Plus_2:1554559_at			HTR000154	11
HG-U133_Plus_2:1554560_at	HTR010836	11
HG-U133_Plus_2:1554564_a_at	HTR003196	11
HG-U133_Plus_2:1554565_x_at	HTR003196	11
HG-U133_Plus_2:1554566_at	HTR007233	11
HG-U133_Plus_2:1554568_at	HTR002572	11
HG-U133_Plus_2:1554569_a_at	HTR003726	11
HG-U133_Plus_2:1554571_at	HTR007436	11
HG-U133_Plus_2:1554572_a_at	HTR007220	11
HG-U133_Plus_2:1554574_a_at	HTR000735	11
HG-U133_Plus_2:1554575_a_at	HTR015475|AF125042	11|11
HG-U133_Plus_2:1554576_a_at	HTR029789	11
HG-U133_Plus_2:1554577_a_at	HTR004901	11
HG-U133_Plus_2:1554578_at	HTR020863|HTR018741	11|11
HG-U133_Plus_2:1554579_a_at	HTR003554	11
HG-U133_Plus_2:1554582_a_at	HTR014778	11
HG-U133_Plus_2:1554583_a_at	HTR014778	11
HG-U133_Plus_2:1554584_at	HTR009373	11
HG-U133_Plus_2:1554586_a_at	HTR006189	11
HG-U133_Plus_2:1554588_a_at	HTR058665|AK055552|NM_152517	11|11|11
HG-U133_Plus_2:1554589_at			HTR006181	11
HG-U133_Plus_2:1554591_at	HTR019097	10
HG-U133_Plus_2:1554592_a_at	HTR009682	11
HG-U133_Plus_2:1554593_s_at	HTR009682	11
HG-U133_Plus_2:1554594_at	HTR015964	11
HG-U133_Plus_2:1554595_at	HTR003228	11
HG-U133_Plus_2:1554597_at	AK092922	11	HTR000055	11
HG-U133_Plus_2:1554599_x_at	AK092922	9	HTR000055	9
HG-U133_Plus_2:1554600_s_at	HTR000264	11
HG-U133_Plus_2:1554601_at	HTR030157	11
HG-U133_Plus_2:1554602_at	HTR006604	11
HG-U133_Plus_2:1554604_at	HTR007080	11
HG-U133_Plus_2:1554606_at	HTR007105	10
HG-U133_Plus_2:1554607_at	HTR011007	11
HG-U133_Plus_2:1554608_at	HTR002577	11
HG-U133_Plus_2:1554609_at	HTR018568	11
HG-U133_Plus_2:1554610_at	HTR000958	10
HG-U133_Plus_2:1554612_at	HTR017664	11
HG-U133_Plus_2:1554613_a_at	HTR017664	11
HG-U133_Plus_2:1554614_a_at	HTR001862	11
HG-U133_Plus_2:1554615_at	HTR024975	11
HG-U133_Plus_2:1554616_at	HTR011000	11
HG-U133_Plus_2:1554618_at	HTR005622	11
HG-U133_Plus_2:1554619_at	HTR019616	11
HG-U133_Plus_2:1554621_at	HTR011515	11
HG-U133_Plus_2:1554623_x_at	HTR011515	11
HG-U133_Plus_2:1554624_a_at	HTR002374	11
HG-U133_Plus_2:1554625_at	HTR018017	11
HG-U133_Plus_2:1554627_a_at	HTR003406	11
HG-U133_Plus_2:1554628_at	HTR019916	11
HG-U133_Plus_2:1554629_at	HTR011088	11
HG-U133_Plus_2:1554631_at	HTR023386	11
HG-U133_Plus_2:1554633_a_at	HTR015090	11
HG-U133_Plus_2:1554634_at	HTR001213	10
HG-U133_Plus_2:1554635_a_at	HTR015625	11
HG-U133_Plus_2:1554636_at	HTR020796	11
HG-U133_Plus_2:1554637_a_at	HTR022760	11
HG-U133_Plus_2:1554638_at	HTR005304	11
HG-U133_Plus_2:1554640_at	HTR058291	9
HG-U133_Plus_2:1554641_a_at	HTR040760|AB007861	11|11
HG-U133_Plus_2:1554642_at	HTR004467	11
HG-U133_Plus_2:1554643_at	HTR005835	11
HG-U133_Plus_2:1554646_at	HTR000328	11
HG-U133_Plus_2:1554648_a_at	HTR009561	11
HG-U133_Plus_2:1554649_at			HTR020176	11
HG-U133_Plus_2:1554650_a_at			HTR020176	11
HG-U133_Plus_2:1554652_s_at	HTR024391	11
HG-U133_Plus_2:1554655_a_at	HTR020769	11	HTR033613	11
HG-U133_Plus_2:1554657_a_at	HTR014771	11
HG-U133_Plus_2:1554660_a_at	HTR003448	11
HG-U133_Plus_2:1554661_s_at	HTR003448	11
HG-U133_Plus_2:1554662_at	HTR017272	11
HG-U133_Plus_2:1554663_a_at	HTR001964	11
HG-U133_Plus_2:1554664_at	HTR016222	11
HG-U133_Plus_2:1554665_at	HTR000924	11
HG-U133_Plus_2:1554666_at	HTR019537	11
HG-U133_Plus_2:1554667_s_at	HTR009619	11
HG-U133_Plus_2:1554668_a_at	HTR015827	11	HTR001269	6
HG-U133_Plus_2:1554670_at	HTR002125	11
HG-U133_Plus_2:1554671_a_at	HTR001768|BX647088	11|11
HG-U133_Plus_2:1554672_at	HTR007551	11
HG-U133_Plus_2:1554675_a_at	HTR009806	11	HTR008404	8
HG-U133_Plus_2:1554676_at	HTR062910	10
HG-U133_Plus_2:1554677_s_at	HTR014678	11
HG-U133_Plus_2:1554678_s_at	HTR000293	11	X52767	11
HG-U133_Plus_2:1554679_a_at	HTR014339	11
HG-U133_Plus_2:1554680_s_at	HTR015746	11
HG-U133_Plus_2:1554681_a_at	NM_203348|BC031926|BC042107	11|11|11
HG-U133_Plus_2:1554683_a_at	NM_203348|BC031926|BC042107	11|11|11
HG-U133_Plus_2:1554685_a_at	HTR014257	11
HG-U133_Plus_2:1554686_at	HTR000548	11
HG-U133_Plus_2:1554689_a_at	HTR005667	11
HG-U133_Plus_2:1554690_a_at	HTR002089	11
HG-U133_Plus_2:1554691_a_at	HTR002257	11	AF116648	11
HG-U133_Plus_2:1554692_at	HTR003271	11
HG-U133_Plus_2:1554696_s_at	HTR029513	11	HTR008220	5
HG-U133_Plus_2:1554697_at	HTR005561	11
HG-U133_Plus_2:1554699_at	HTR018456	11
HG-U133_Plus_2:1554700_at	HTR001646	11
HG-U133_Plus_2:1554701_a_at	HTR008303	11
HG-U133_Plus_2:1554702_at	HTR002915	11
HG-U133_Plus_2:1554703_at	HTR018882	11
HG-U133_Plus_2:1554704_at	HTR015695	11
HG-U133_Plus_2:1554705_at	HTR019038	11
HG-U133_Plus_2:1554706_at	HTR027996	11
HG-U133_Plus_2:1554707_at	HTR063012	11
HG-U133_Plus_2:1554708_s_at	HTR063012	11
HG-U133_Plus_2:1554710_at	HTR003537	11
HG-U133_Plus_2:1554711_at	HTR037255	11
HG-U133_Plus_2:1554712_a_at	HTR011915	11
HG-U133_Plus_2:1554714_at	HTR030612	11	HTR011276	9
HG-U133_Plus_2:1554715_at	HTR021167	11
HG-U133_Plus_2:1554716_s_at	HTR021167	11
HG-U133_Plus_2:1554717_a_at	HTR014209	11
HG-U133_Plus_2:1554719_at	HTR003714	11
HG-U133_Plus_2:1554721_a_at	HTR002018	11
HG-U133_Plus_2:1554722_at	HTR019830	11
HG-U133_Plus_2:1554724_at	HTR011930	11
HG-U133_Plus_2:1554725_at	HTR002007	11
HG-U133_Plus_2:1554726_at	HTR002002	11
HG-U133_Plus_2:1554728_at	HTR014185	11
HG-U133_Plus_2:1554730_at	HTR056482	11
HG-U133_Plus_2:1554732_at	HTR017103	11
HG-U133_Plus_2:1554733_at	HTR017103	11
HG-U133_Plus_2:1554735_a_at	HTR003544	11
HG-U133_Plus_2:1554736_at	HTR005346	11
HG-U133_Plus_2:1554737_at	HTR006500	11
HG-U133_Plus_2:1554739_at	HTR012908	11
HG-U133_Plus_2:1554740_a_at	HTR012908	11
HG-U133_Plus_2:1554741_s_at	HTR061577|HTR014528|HTR051732|HTR009234|HTR009233	11|11|11|11|11
HG-U133_Plus_2:1554742_at	HTR017700	10
HG-U133_Plus_2:1554743_x_at	HTR017700	10
HG-U133_Plus_2:1554744_at	HTR011628	11
HG-U133_Plus_2:1554745_at	HTR005318	10
HG-U133_Plus_2:1554747_a_at	HTR003597	11
HG-U133_Plus_2:1554748_at	HTR046271	10
HG-U133_Plus_2:1554749_s_at	HTR046271	11
HG-U133_Plus_2:1554751_at	HTR023026	11
HG-U133_Plus_2:1554752_a_at	HTR023026	11
HG-U133_Plus_2:1554755_a_at	HTR016782	11
HG-U133_Plus_2:1554757_a_at	HTR010344	11
HG-U133_Plus_2:1554758_a_at	HTR001917	11
HG-U133_Plus_2:1554759_at	HTR021200	11
HG-U133_Plus_2:1554761_a_at	HTR003382	11
HG-U133_Plus_2:1554762_a_at	HTR024300	11
HG-U133_Plus_2:1554763_at	HTR026714	11
HG-U133_Plus_2:1554764_a_at	HTR005747	11
HG-U133_Plus_2:1554765_a_at	HTR005747	11
HG-U133_Plus_2:1554766_s_at	HTR036743	11
HG-U133_Plus_2:1554767_s_at	HTR003030	11
HG-U133_Plus_2:1554768_a_at	HTR005153	11
HG-U133_Plus_2:1554769_at	HTR009480	11
HG-U133_Plus_2:1554770_x_at	HTR009480	9
HG-U133_Plus_2:1554771_at	HTR020905	11
HG-U133_Plus_2:1554772_at	HTR009703	11
HG-U133_Plus_2:1554773_at	HTR022584|AK131196	11|10
HG-U133_Plus_2:1554774_at	HTR003518	11
HG-U133_Plus_2:1554776_at	HTR017066	11
HG-U133_Plus_2:1554777_at	HTR017066	9
HG-U133_Plus_2:1554778_at	HTR013460	10
HG-U133_Plus_2:1554779_s_at	HTR013460	11
HG-U133_Plus_2:1554780_a_at	HTR003460	11
HG-U133_Plus_2:1554781_at	HTR019990	11
HG-U133_Plus_2:1554782_at			HTR021369	10
HG-U133_Plus_2:1554783_s_at	HTR002731	11
HG-U133_Plus_2:1554784_at	HTR006855	11
HG-U133_Plus_2:1554785_at	HTR004243	11
HG-U133_Plus_2:1554786_at	HTR009946	11
HG-U133_Plus_2:1554787_at	HTR011059	11
HG-U133_Plus_2:1554789_a_at	HTR002177	11	HTR003267	5
HG-U133_Plus_2:1554790_at	HTR009826	11
HG-U133_Plus_2:1554791_a_at	HTR006715	11
HG-U133_Plus_2:1554793_at	HTR026386	11
HG-U133_Plus_2:1554794_a_at	HTR026386	11
HG-U133_Plus_2:1554795_a_at	HTR014677	11
HG-U133_Plus_2:1554796_at	HTR001668	11
HG-U133_Plus_2:1554797_at	HTR017271	11
HG-U133_Plus_2:1554798_at	HTR024193	11
HG-U133_Plus_2:1554800_at	HTR016596	11
HG-U133_Plus_2:1554801_at	HTR020573	11
HG-U133_Plus_2:1554803_s_at	HTR017176	11
HG-U133_Plus_2:1554804_a_at	HTR009969	11
HG-U133_Plus_2:1554805_at	HTR009969	11
HG-U133_Plus_2:1554806_a_at	HTR002784	11
HG-U133_Plus_2:1554807_a_at	HTR060005	11
HG-U133_Plus_2:1554808_at	HTR061814	11
HG-U133_Plus_2:1554809_at	HTR020951	11
HG-U133_Plus_2:1554810_at	HTR005675	11
HG-U133_Plus_2:1554812_at	HTR024431	11
HG-U133_Plus_2:1554814_at	HTR043972	11
HG-U133_Plus_2:1554816_at	HTR015080	11
HG-U133_Plus_2:1554818_s_at	HTR007638	11
HG-U133_Plus_2:1554819_a_at	HTR003516	11
HG-U133_Plus_2:1554820_at	HTR016839	11
HG-U133_Plus_2:1554821_a_at	HTR001011	11
HG-U133_Plus_2:1554822_at	HTR003460	11
HG-U133_Plus_2:1554824_at	HTR039481	11
HG-U133_Plus_2:1554825_at	HTR024841	10
HG-U133_Plus_2:1554826_at	HTR009778	11
HG-U133_Plus_2:1554827_a_at	HTR015988	11
HG-U133_Plus_2:1554828_at	HTR012718	11
HG-U133_Plus_2:1554830_a_at	HTR045982	11
HG-U133_Plus_2:1554831_x_at	HTR005886	11
HG-U133_Plus_2:1554833_at	HTR004475	11
HG-U133_Plus_2:1554834_a_at	AY216268|HTR002822	11|11
HG-U133_Plus_2:1554835_a_at	HTR013783	11	HTR044291	11
HG-U133_Plus_2:1554836_at	HTR002005	11
HG-U133_Plus_2:1554837_a_at	HTR004540|HTR059984	11|11
HG-U133_Plus_2:1554839_at	HTR058309|BC032570	11|11
HG-U133_Plus_2:1554840_at	HTR013793	11	HTR009432	8
HG-U133_Plus_2:1554841_at	HTR020222	11
HG-U133_Plus_2:1554842_at	HTR005730	11
HG-U133_Plus_2:1554844_at	HTR001410	11
HG-U133_Plus_2:1554846_at	HTR015801	11
HG-U133_Plus_2:1554847_at	HTR011002	11
HG-U133_Plus_2:1554849_at	HTR004968	11
HG-U133_Plus_2:1554850_at	HTR016590	11
HG-U133_Plus_2:1554852_a_at	HTR015216	11
HG-U133_Plus_2:1554853_at	HTR017724	10
HG-U133_Plus_2:1554855_at	HTR026295	11
HG-U133_Plus_2:1554857_at	HTR000589	11
HG-U133_Plus_2:1554860_at	HTR000483	9
HG-U133_Plus_2:1554862_at	HTR014525	11
HG-U133_Plus_2:1554863_s_at	HTR007242	11
HG-U133_Plus_2:1554864_a_at	HTR025602	11
HG-U133_Plus_2:1554865_at	HTR023559	11
HG-U133_Plus_2:1554866_at	HTR005426	11
HG-U133_Plus_2:1554867_a_at	HTR011561	11
HG-U133_Plus_2:1554868_s_at	HTR003641	11
HG-U133_Plus_2:1554869_at	HTR059467	10
HG-U133_Plus_2:1554871_at	HTR023451	11
HG-U133_Plus_2:1554872_a_at	HTR015210	11
HG-U133_Plus_2:1554873_at	HTR008807	11
HG-U133_Plus_2:1554874_at	HTR016039	11
HG-U133_Plus_2:1554875_at	HTR011315	11
HG-U133_Plus_2:1554876_a_at	HTR012007	11
HG-U133_Plus_2:1554878_a_at	HTR008245	11
HG-U133_Plus_2:1554880_at	HTR057632	11
HG-U133_Plus_2:1554882_at	HTR058234	11
HG-U133_Plus_2:1554883_a_at	HTR058234	11	HTR036390	5
HG-U133_Plus_2:1554884_at	HTR018815	11
HG-U133_Plus_2:1554885_a_at	HTR018815	11
HG-U133_Plus_2:1554886_a_at	HTR044005	11
HG-U133_Plus_2:1554889_at	HTR001455	11
HG-U133_Plus_2:1554890_a_at	HTR001455	11
HG-U133_Plus_2:1554891_at	HTR023641	11
HG-U133_Plus_2:1554892_a_at	HTR009128	11
HG-U133_Plus_2:1554894_a_at	HTR009460	11
HG-U133_Plus_2:1554895_a_at	HTR003874	11	HTR046208	11
HG-U133_Plus_2:1554897_s_at	HTR003874	11
HG-U133_Plus_2:1554899_s_at	HTR008675	11
HG-U133_Plus_2:1554901_at	HTR023591	11
HG-U133_Plus_2:1554903_at	HTR007115	11
HG-U133_Plus_2:1554905_x_at	HTR007115	11
HG-U133_Plus_2:1554906_a_at	HTR005314	11
HG-U133_Plus_2:1554907_a_at	HTR057565	11
HG-U133_Plus_2:1554908_at	HTR057565	10
HG-U133_Plus_2:1554909_at	HTR018937	11
HG-U133_Plus_2:1554910_at	HTR006583	11
HG-U133_Plus_2:1554911_at	HTR000429	11
HG-U133_Plus_2:1554912_at	HTR016970	11
HG-U133_Plus_2:1554914_at	HTR021783	5
HG-U133_Plus_2:1554915_a_at	HTR015039	11
HG-U133_Plus_2:1554916_a_at	AF072467|HTR013941	11|11
HG-U133_Plus_2:1554918_a_at	HTR002426	11
HG-U133_Plus_2:1554919_s_at	HTR062984	11
HG-U133_Plus_2:1554920_at	HTR001537	11
HG-U133_Plus_2:1554921_a_at	HTR001537	11
HG-U133_Plus_2:1554922_at	HTR012662	11
HG-U133_Plus_2:1554923_at	HTR016116	11
HG-U133_Plus_2:1554927_at	HTR021709	11
HG-U133_Plus_2:1554929_at	HTR010354	11
HG-U133_Plus_2:1554930_a_at	HTR014385	11
HG-U133_Plus_2:1554931_at	HTR004540|HTR059984	11|7
HG-U133_Plus_2:1554932_at	HTR024155|HTR066361	11|7
HG-U133_Plus_2:1554933_at	HTR055561	11
HG-U133_Plus_2:1554934_at	HTR003352	10
HG-U133_Plus_2:1554937_x_at	HTR014261	10
HG-U133_Plus_2:1554938_a_at	HTR001269	11
HG-U133_Plus_2:1554940_a_at	HTR040511	11
HG-U133_Plus_2:1554941_at	HTR058341	11
HG-U133_Plus_2:1554942_a_at	HTR058341	11
HG-U133_Plus_2:1554943_at	HTR009224	11
HG-U133_Plus_2:1554945_x_at	HTR009224	11
HG-U133_Plus_2:1554946_at	HTR016718	11
HG-U133_Plus_2:1554947_at	HTR008994	11
HG-U133_Plus_2:1554948_at	HTR047315	11
HG-U133_Plus_2:1554949_at	HTR047026	10
HG-U133_Plus_2:1554950_at	HTR015374	11
HG-U133_Plus_2:1554951_at	BC070490	11
HG-U133_Plus_2:1554952_s_at	HTR000839	11
HG-U133_Plus_2:1554953_a_at	HTR007799	11
HG-U133_Plus_2:1554954_at	HTR007799	11
HG-U133_Plus_2:1554957_at	HTR022392	11
HG-U133_Plus_2:1554958_at	HTR008887	10
HG-U133_Plus_2:1554960_at	HTR022694	11
HG-U133_Plus_2:1554961_at	HTR000907	11
HG-U133_Plus_2:1554962_a_at	HTR000907	11
HG-U133_Plus_2:1554963_at			HTR017420	11
HG-U133_Plus_2:1554964_x_at			HTR017420	10
HG-U133_Plus_2:1554965_at	HTR026072	11
HG-U133_Plus_2:1554966_a_at	U53445|HTR026072	11|11
HG-U133_Plus_2:1554967_at	HTR002182	11
HG-U133_Plus_2:1554969_x_at	HTR002182	11
HG-U133_Plus_2:1554970_at	HTR038836	11
HG-U133_Plus_2:1554971_at	HTR027157	11
HG-U133_Plus_2:1554972_at	HTR017340	11
HG-U133_Plus_2:1554973_a_at	HTR012181	11
HG-U133_Plus_2:1554974_at	HTR007643	8
HG-U133_Plus_2:1554976_a_at	HTR043662	11
HG-U133_Plus_2:1554977_at	HTR022766	11
HG-U133_Plus_2:1554978_at	HTR060471	11
HG-U133_Plus_2:1554980_a_at	HTR001002	11
HG-U133_Plus_2:1554981_at	HTR016918	10
HG-U133_Plus_2:1554982_a_at	HTR016918	11
HG-U133_Plus_2:1554983_at	HTR024035	11
HG-U133_Plus_2:1554984_a_at	HTR009433	11
HG-U133_Plus_2:1554985_at	HTR009923	11
HG-U133_Plus_2:1554986_a_at	HTR008249|HTR063293	11|8
HG-U133_Plus_2:1554987_at	HTR005040	11
HG-U133_Plus_2:1554988_at	HTR032796	11
HG-U133_Plus_2:1554989_at	HTR063007	11
HG-U133_Plus_2:1554992_at	HTR005857	11	HTR027379	11
HG-U133_Plus_2:1554994_at	HTR009748	11	HTR016715	9
HG-U133_Plus_2:1554997_a_at	AY151286|M90100|HTR010883	11|11|11
HG-U133_Plus_2:1554999_at	HTR011320	11
HG-U133_Plus_2:1555000_at	HTR026151	11
HG-U133_Plus_2:1555001_at	HTR011902	11
HG-U133_Plus_2:1555002_at	HTR023423	7
HG-U133_Plus_2:1555003_at	HTR009264	11
HG-U133_Plus_2:1555004_a_at	HTR009264	11
HG-U133_Plus_2:1555006_at	HTR006429	11
HG-U133_Plus_2:1555007_s_at	HTR006429	11
HG-U133_Plus_2:1555009_a_at	HTR003395	11
HG-U133_Plus_2:1555011_at	HTR005304	11
HG-U133_Plus_2:1555014_x_at	XM_926967|XM_941770|HTR063971	11|11|11
HG-U133_Plus_2:1555015_a_at	HTR001366	11
HG-U133_Plus_2:1555016_at	HTR000819	11
HG-U133_Plus_2:1555018_at	HTR040129	11
HG-U133_Plus_2:1555019_at	HTR008873	11
HG-U133_Plus_2:1555020_a_at	HTR023372	11
HG-U133_Plus_2:1555021_a_at	AK092856|HTR003564	11|11
HG-U133_Plus_2:1555022_at	HTR044452	11
HG-U133_Plus_2:1555024_at	HTR000113	11
HG-U133_Plus_2:1555025_at	HTR033289	11
HG-U133_Plus_2:1555027_at	HTR005053	11
HG-U133_Plus_2:1555028_at	HTR008612	11
HG-U133_Plus_2:1555031_at	AY040225|AY032980	11|11
HG-U133_Plus_2:1555032_at	HTR044452	11
HG-U133_Plus_2:1555033_a_at	HTR044452	11
HG-U133_Plus_2:1555034_at	HTR007811	11
HG-U133_Plus_2:1555035_a_at	HTR007811	11
HG-U133_Plus_2:1555037_a_at	HTR003686	11
HG-U133_Plus_2:1555038_at	HTR005593	10
HG-U133_Plus_2:1555039_a_at	HTR002426	11
HG-U133_Plus_2:1555040_at	HTR063083	11
HG-U133_Plus_2:1555041_a_at	M29276|HTR008183	11|11
HG-U133_Plus_2:1555042_at	HTR007814	11
HG-U133_Plus_2:1555043_at	HTR024467	11
HG-U133_Plus_2:1555044_a_at	HTR012971	11
[truncated: 47,036 more rows]
