# Supplementary material for: Identification of differentially expressed sense and antisense transcript pairs in breast epithelial tissues
Source: BMC Genomics. 2009 Jul 17;10:324. doi: 10.1186/1471-2164-10-324 (PMC2721853; doi:10.1186/1471-2164-10-324)
Supplement: Additional file 2 — Mapping of DSA probesets to HTR clusters with orientation and number of probes mapped. [file 1471-2164-10-324-S2.xls]

## Sheet: ADXBRCv2
DSA Probeset ID	HTR matched in sense orientation	No. probes matching	HTR matched in antisense orientation	No. probes matching
200000_s_at	HTR004608	9
200001_at	HTR002224	10
200002_at	HTR007832	8	HTR044145	5
200003_s_at	HTR002526	11
200004_at	HTR002528	9
200005_at	HTR005991	11
200006_at	HTR006006	7
200007_at	HTR006014	9
200008_s_at	HTR003605	7
200009_at	HTR003605	10
200010_at	HTR004953	5
200011_s_at	HTR015261	8
200012_x_at	HTR015915|HTR038266|HTR055398|HTR056645|HTR061818|HTR061820|HTR061821	10|8|10|10|9|9|9	HTR009179|HTR061819	7|10
200013_at	HTR010084	7
200014_s_at	HTR000705|HTR061544	11|10
200015_s_at	HTR003597	5
200016_x_at	HTR000610|HTR043352	8|5
200017_at	HTR007820|HTR007821|HTR052195	8|6|5
200018_at	HTR003596|HTR051408	9|5
200019_s_at	HTR005165	9
200020_at	HTR001279	9
200021_at	HTR051490	7
200022_at	HTR004569	11
200023_s_at	HTR003617|HTR052493|HTR061789	9|6|6
200024_at	HTR004565|HTR062899	5|5
200025_s_at	HTR051393	6
200027_at	HTR006058	7
200028_s_at	HTR000568	10
200029_at	HTR004567	10
200030_s_at	HTR000573	10
200031_s_at	HTR002522|HTR055601	11|5
200032_s_at	HTR003585|HTR003587|HTR043983|HTR051919	11|5|11|11	HTR065562	6
200033_at	HTR003588	9
200034_s_at	HTR002046|HTR051263|HTR061537	11|7|11
200035_at	HTR000291	8
200036_s_at	HTR012668|HTR051813	8|6	HTR055508	6
200037_s_at	HTR001091	9
200038_s_at	HTR003582|HTR056597|HTR061581|HTR061582	10|9|6|9
200039_s_at	HTR010149	9
200040_at	HTR003635	8
200041_s_at	HTR000237	9
200042_at	HTR021989	10	HTR047656	6
200043_at	HTR007915	9
200044_at	HTR012226	8	HTR005998	7
200045_at	HTR004771	11
200046_at	HTR006227	8
200047_s_at	HTR002238	5
200048_s_at	HTR002100	9
200049_at	HTR003977	9
200050_at	HTR010386	10
200051_at	HTR004938	11
200052_s_at	HTR010089	11
200053_at	HTR051201	10
200054_at	HTR003886	7
200055_at	HTR008102	8
200056_s_at	HTR004898	11
200057_s_at	HTR014205	8
200058_s_at	HTR001883	7
200059_s_at	HTR002960	9
200060_s_at	HTR000972|HTR043907	9|5
200061_s_at	HTR001272	8
200062_s_at	HTR007818	8
200063_s_at	HTR001745|HTR051265|HTR061808	7|11|11
200064_at	HTR002038	10
200065_s_at	HTR001871	9
200066_at	HTR003805	10
200067_x_at	HTR000356	9
200068_s_at	HTR002968	9
200069_at	HTR003910	7
200070_at	HTR041100	5
200071_at	HTR006656	5
200072_s_at	HTR000723	10
200073_s_at	HTR000293|HTR061644	11|6
200074_s_at	HTR001932|HTR061946	11|11
200075_s_at	HTR003630	8
200076_s_at	HTR007955	10	HTR039641	5
200077_s_at	HTR003996	10
200078_s_at	HTR006079	11
200079_s_at	HTR004627	11
200080_s_at	HTR004578|HTR046233|HTR059183	6|6|6
200081_s_at	HTR002217	7
200082_s_at	HTR004575|HTR052591	11|10	HTR062183	5
200083_at	HTR052219	8
200084_at	HTR002994|HTR062129	10|7
200085_s_at	HTR010212	9
200086_s_at	HTR002981	9
200087_s_at	HTR007853	9
200088_x_at	HTR005984|HTR061664	11|10
200089_s_at	HTR001828|HTR052153	10|7
200090_at	HTR004802	7
200091_s_at	HTR005985|HTR051921	10|8
200092_s_at	HTR010082|HTR061969	6|6
200093_s_at	HTR014853	7
200094_s_at	HTR003639	9
200095_x_at	HTR000841	7	HTR017703	7
200096_s_at	HTR012185	8
200097_s_at	HTR000354	10
200098_s_at	HTR002247	8
200099_s_at	HTR001826|HTR057014|HTR061533	10|10|9	HTR036267	5
Adx-001007-300-3_x_at	HTR018656|HTR061338	11|6	HTR061301	11
Adx-001007-300-5_x_at	HTR018656|HTR061338	10|7	HTR061301	10
Adx-001007-600-3_s_at	HTR018656|HTR061338	10|6	HTR061301	10
Adx-001007-600-5_s_at	HTR018656|HTR061338	8|7	HTR061301	8
Adx-001007-up_at	HTR018656|HTR061338	11|5	HTR061301	11
Adx-002136-200-3_x_at	HTR000610	5
Adx-002136-300-3_x_at	HTR000610	5
Adx-002136-600-5_x_at	HTR000610	11
Adx-003295-up_s_at	HTR001751|HTR051243	11|11
Adx-004048-200-3_x_at	HTR018656	9
Adx-004048-300-5_x_at	HTR018656	5
Adx-004048-400-3_x_at	HTR018656	10
Adx-004048-400-5_x_at	HTR018656|HTR061338	10|9
Adx-004048-500-5_s_at	HTR018656	6
Adx-004048-600-3_s_at	HTR018656|HTR061338|HTR063420	11|11|11
Adx-004048-600-5_s_at	HTR018656|HTR061338	9|5
Adx-004048-up_at	HTR018656|HTR061338	11|10
Adx-021009-200-3_x_at	HTR046596	6	HTR044354	6
Adx-021009-200-5_x_at	HTR046596	7	HTR044354	7
Adx-021009-400-3_x_at	HTR046596	11	HTR044354	11
Adx-021009-600-3_s_at	HTR046596	8	HTR044354	8
Adx-021009-600-5_s_at	HTR046596	7	HTR044354	7
Adx-021009-up_s_at	HTR046596	11	HTR044354	11
Adx-031407-300-5_x_at	HTR001826|HTR057014|HTR061533|HTR061536	6|6|6|6
Adx-031407-400-5_x_at	HTR001826|HTR057014|HTR061533	7|7|6	HTR036267	5
Adx-031407-500-3_x_at	HTR001826|HTR001827|HTR045372|HTR061533|HTR061534	5|5|5|5|5
Adx-031407-500-5_x_at	HTR001826|HTR057014|HTR061533|HTR061534	8|5|8|6	HTR036267	8
Adx-031407-600-3_x_at	HTR001826|HTR001827|HTR045372|HTR061533|HTR061534|HTR061535|HTR061536	11|8|8|10|10|9|6
Adx-031407-600-5_s_at	HTR001826|HTR057014|HTR061533|HTR061535	11|11|11|5	HTR036267	11
Adx-031407-up_at			HTR034855	8
Adx-1024666-200-3_x_at	HTR018656|HTR022250	5|5
Adx-1024666-200-5_x_at	HTR018656|HTR022250	5|5
Adx-1024666-300-3_x_at	HTR018656|HTR022250	7|6
Adx-1024666-400-3_x_at	HTR018656|HTR022250	6|6
Adx-1024666-500-3_x_at	HTR018656|HTR022250	11|11
Adx-1024666-500-5_s_at	HTR018656|HTR022250	11|11	HTR061301	5
Adx-1024666-600-3_s_at	HTR018656|HTR022250	11|11
Adx-1024666-600-5_s_at	HTR018656|HTR022250|HTR061355	11|11|9
Adx-198505-200-3_x_at	HTR018656	8
Adx-198505-400-5_s_at	HTR018656	5
Adx-198505-600-3_x_at	HTR018656|HTR061338	11|6
Adx-198505-600-5_s_at	HTR018656	11
Adx-198505-up_s_at	HTR018656	11
Adx-200000_s_at	HTR004608	11
Adx-200000-up_s_at	HTR004608	11
Adx-200001-up_at	HTR002224	11
Adx-200002_s_at	HTR007832	6
Adx-200002-up_s_at	HTR007832	11	HTR044145	6
Adx-200003_s_at	HTR002526	7
Adx-200003-up_s_at	HTR002526	11
Adx-200004-up_at	HTR002528	11
Adx-200005-up_s_at	HTR005991	11
Adx-200006_s_at	HTR006006	11
Adx-200006-up_at	HTR006006	10
Adx-200007_s_at	HTR006014|HTR056605	11|5
Adx-200007-up_at	HTR006014	11
Adx-200008_s_at	HTR003605	11
Adx-200008-up_s_at	HTR003605	10
Adx-200009-up_s_at	HTR003605	11
Adx-200010_s_at	HTR004953	11
Adx-200010-up_s_at	HTR004953	11
Adx-200011-up_at	HTR015261	9
Adx-200012-up_s_at	HTR015915|HTR038266|HTR047443|HTR055398|HTR056645|HTR061819|HTR061820|HTR061822	11|11|7|11|11|11|6|6	HTR000310|HTR009179|HTR061819	5|11|11
Adx-200013-up_s_at	HTR010084	11
Adx-200014_s_at	HTR000705|HTR061544	11|11
Adx-200014-up_s_at	HTR000705|HTR061544	11|8
Adx-200015_s_at	HTR003597	11
Adx-200015-up_at	HTR003597	7
Adx-200016-up_s_at	HTR000610|HTR000612|HTR046277|HTR051513|HTR061330|HTR061339|HTR061357	11|11|11|11|11|11|11
Adx-200016_x_at	HTR000610|HTR043352|HTR051513|HTR061331	11|7|8|6
Adx-200017_s_at	HTR007820|HTR007821	11|11
Adx-200017-up_s_at	HTR007820|HTR007821	11|11
Adx-200018-up_s_at	HTR003596	11
Adx-200019_s_at	HTR005165	8
Adx-200019-up_s_at	HTR005165	11
Adx-200020_at	HTR001279	11
Adx-200020-up_at	HTR001279	11
Adx-200021-up_at	HTR051490	11	HTR009726	7
Adx-200021-up_s_at	HTR051490	10	HTR009726	6
Adx-200022_s_at	HTR004569	11
Adx-200022-up_at	HTR004569	11
Adx-200022-up_s_at	HTR004569	11
Adx-200023_s_at	HTR003617|HTR052493|HTR061789	11|11|11
Adx-200023-up_at	HTR003617|HTR052493|HTR061789	11|6|6
Adx-200024-up_at	HTR004565|HTR062899	10|10
Adx-200025-up_s_at	HTR051393	8
Adx-200026_s_at	HTR001276|HTR055377	11|8
Adx-200026-up_s_at	HTR001276	7
Adx-200027_s_at	HTR006058	11
Adx-200027-up_at	HTR006058	11
Adx-200027-up_s_at	HTR006058	11
Adx-200028_s_at	HTR000568	11
Adx-200028-up_at	HTR000568	11
Adx-200029-up_at	HTR004567	10
Adx-200030_s_at	HTR000573	11
Adx-200030-up_at	HTR000573	11
Adx-200031-up_s_at	HTR002522	11
Adx-200032_s_at	HTR003585|HTR003587|HTR043983|HTR051919	9|7|9|9
Adx-200032-up_at	HTR003585|HTR043983|HTR051919	5|5|5	HTR065562	5
Adx-200033_s_at	HTR003588	11
Adx-200033-up_at	HTR003588	11
Adx-200034-up_at	HTR002046|HTR051263|HTR061537	8|7|7
Adx-200035_at	HTR000291	11
Adx-200035-up_at	HTR000291	9
Adx-200036-up_at	HTR012668	11
Adx-200036-up_s_at	HTR012668	11
Adx-200037_s_at	HTR001091	11
Adx-200037-up_at	HTR001091	11
Adx-200038-up_at	HTR003582	11
Adx-200039_s_at	HTR010149	11
Adx-200039-up_at	HTR010149	11
Adx-200040_s_at	HTR003635	11
Adx-200040-up_s_at	HTR003635	11
Adx-200041_s_at	HTR000237|HTR061734	11|9
Adx-200041-up_at	HTR000237	11
Adx-200042_s_at	HTR021989	11	HTR047656	9
Adx-200042-up_at	HTR021989	11
Adx-200043_s_at	HTR007915	11
Adx-200043-up_at	HTR007915	11
Adx-200044_s_at	HTR012226	11	HTR004417|HTR005998	7|11
Adx-200044-up_at	HTR012226	11
Adx-200045_s_at	HTR004771	11
Adx-200045-up_at	HTR004771	11
Adx-200045-up_s_at	HTR004771	11
Adx-200046-up_at	HTR006227	10
Adx-200047-up_at	HTR002238	11
Adx-200048_s_at	HTR002100	11
Adx-200048-up_at	HTR002100	11
Adx-200049_s_at	HTR003977	10
Adx-200049-up_at	HTR003977	11
Adx-200049-up_s_at	HTR003977	11
Adx-200050_s_at	HTR010386	11
Adx-200050-up_at	HTR010386	11
Adx-200051-up_at	HTR004938	11
Adx-200052-up_at	HTR010089	11
Adx-200053_s_at	HTR051201	11
Adx-200053-up_at	HTR051201	11
Adx-200054_s_at	HTR003886	11
Adx-200054-up_s_at	HTR003886	11
Adx-200055-up_at	HTR008102	11
Adx-200056-up_at	HTR004898	6
Adx-200057_s_at	HTR014205|HTR056442	11|8
Adx-200058_s_at	HTR001883	11
Adx-200058-up_at	HTR001883	11
Adx-200059-up_s_at	HTR002960	11
Adx-200060_s_at	HTR000972|HTR043907	11|11
Adx-200060-up_at	HTR000972|HTR043907	11|5
Adx-200061_s_at	HTR001272	10
Adx-200061-up_s_at	HTR001272	11
Adx-200062-up_s_at	HTR007818	9
Adx-200063_s_at	HTR001745|HTR046306|HTR051265|HTR056353|HTR061808	9|7|11|7|11
Adx-200063-up_s_at	HTR051265	11
Adx-200064_s_at	HTR002038	11
Adx-200064-up_s_at	HTR002038|HTR056579|HTR059627	11|8|8
Adx-200065_s_at	HTR001871	7
Adx-200065-up_s_at	HTR001871	11
Adx-200066_s_at	HTR003805	11
Adx-200066-up_at	HTR003805	11
Adx-200067_s_at	HTR000356	11
Adx-200067-up_x_at	HTR000356	9
Adx-200068_s_at	HTR002968	11
Adx-200068-up_s_at	HTR002968	10
Adx-200069-up_at	HTR003910	11
Adx-200070_s_at	HTR041100	11
Adx-200070-up_s_at	HTR041100	10
Adx-200071_at	HTR006656	9
Adx-200071-up_at	HTR006656	11
Adx-200072_s_at	HTR000723	10
Adx-200072-up_s_at	HTR000723	11
Adx-200073_s_at	HTR000293	11
Adx-200074_s_at	HTR001932|HTR061946	11|11
Adx-200074-up_at	HTR001932|HTR061946	11|11
Adx-200075-up_at	HTR003630	11
Adx-200076_s_at	HTR007955	11	HTR039640|HTR039641	6|11
Adx-200076-up_at	HTR007955	11
Adx-200077_s_at	HTR003996	11
Adx-200077-up_at	HTR003996	11	HTR011173	7
Adx-200078_s_at	HTR006079	11
Adx-200078-up_at	HTR006079	11
Adx-200079_s_at	HTR004627	11
Adx-200079-up_s_at	HTR004627	11
Adx-200080-up_s_at	HTR004578|HTR046233|HTR059183	11|11|11	HTR000376	6
Adx-200081-up_at	HTR002217	11
Adx-200082-up_at	HTR004575|HTR052591|HTR056612	11|11|6	HTR062183	11
Adx-200082-up_s_at	HTR004575|HTR052591	11|7
Adx-200083-up_at	HTR052219	11
Adx-200084_s_at	HTR002994|HTR062129	8|5
Adx-200084-up_s_at	HTR002994	11
Adx-200085_s_at	HTR010212	11	HTR001768	11
Adx-200085-up_s_at	HTR010212	11
Adx-200086-up_s_at	HTR002981	11
Adx-200087_s_at	HTR007853	9
Adx-200087-up_at	HTR007853	11
Adx-200088-up_at	HTR061664	11
Adx-200089-up_at	HTR001828|HTR052153	11|5
Adx-200090_s_at	HTR004802	11
Adx-200090-up_at	HTR004802	11
Adx-200091-up_at	HTR005985	9	HTR024877	7
Adx-200092-up_s_at	HTR010082|HTR061969	11|11
Adx-200093_s_at	HTR014853	11
Adx-200093-up_s_at	HTR014853	11
Adx-200094_s_at	HTR003639	11	HTR051118	11
Adx-200094-up_at			HTR003639	8
Adx-200095_x_at	HTR000841	7	HTR017703	6
Adx-200096_s_at	HTR012185	11
Adx-200096-up_s_at	HTR012185	11
Adx-200097_s_at	HTR000354|HTR061620	11|7
Adx-200097-up_at	HTR000354|HTR061620	11|6
Adx-200098_s_at	HTR002247	5
Adx-200098-up_s_at	HTR002247	11
Adx-200099-up_s_at	HTR001826|HTR045372|HTR057014|HTR061533|HTR061534	11|5|11|11|7
Adx-200099_x_at	HTR057014	11
Adx-496331-200-3_x_at	HTR018656|HTR061338	6|6	HTR061301	6
Adx-496331-200-5_x_at	HTR018656|HTR061338	6|6	HTR061301	6
Adx-496331-400-5_x_at	HTR018656|HTR061338	10|6	HTR061301	5
Adx-496331-500-3_x_at	HTR018656|HTR061338	5|5	HTR061301	5
Adx-496331-500-5_s_at	HTR018656|HTR061338	6|10
Adx-496331-600-3_x_at	HTR018656|HTR061338	11|7	HTR061301	11
Adx-496331-600-5_s_at	HTR018656|HTR061338	9|9
Adx-496331-up_s_at	HTR018656	11
Adx-Hs-18SrRNA-500-5_s_at	HTR063371	10
Adx-Hs-Actb-200-5_x_at	HTR001751	7
Adx-Hs-Actb-300-5_x_at	HTR001751	7
Adx-Hs-Actb-600-5_s_at	HTR001751	11
Adx-Hs-Gapd-200-5_x_at	HTR005657	6	HTR037839	6
Adx-Hs-Gapd-400-3_x_at	HTR005657	7	HTR037839	7
Adx-Hs-Gapd-400-5_s_at	HTR005657	7	HTR037839	7
Adx-Hs-Gapd-600-3_x_at	HTR005657	9	HTR037839|HTR060456	7|5
Adx-Hs-Gapd-600-5_s_at	HTR005657	11	HTR037839	11
Adx-Hs-ISGF3A-200-3_x_at	HTR001280	11
Adx-Hs-ISGF3A-500-5_s_at	HTR001280	8
Adx-Hs-ISGF3A-600-3_s_at	HTR001280	11
Adx-Hs-ISGF3A-600-5_s_at	HTR001280	11
AFFX-HSAC07/X00351_3_at	HTR001751	17
AFFX-HSAC07/X00351_5_at	HTR001751|HTR051243	20|13
AFFX-HSAC07/X00351_M_at	HTR001751|HTR046235	20|5
AFFX-hum_alu_at	HTR000001|HTR000002|HTR000005|HTR000007|HTR000008|HTR000010|HTR000017|HTR000018|HTR000033|HTR000036|HTR000040|HTR000041|HTR000045|HTR000052|HTR000054|HTR000055|HTR000061|HTR000064|HTR000065|HTR000074|HTR000079|HTR000082|HTR000087|HTR000090|HTR000091|HTR000100|HTR000104|HTR000106|HTR000107|HTR000110|HTR000115|HTR000116|HTR000120|HTR000122|HTR000130|HTR000146|HTR000148|HTR000151|HTR000155|HTR000162…
6|HTR029559|HTR029561|HTR029598|HTR029605|HTR029628|HTR029683|HTR029693|HTR029714|HTR029741|HTR029749|HTR029810|HTR029812|HTR029817|HTR029832|HTR029846|HTR029859|HTR029862|HTR029923|HTR029930|HTR029939|HTR029984|HTR029986|HTR030042|HTR030071|HTR030105|HTR030124|HTR030145|HTR030153|HTR030186|HTR030227|HTR030238|HTR030257|HTR030267|HTR030269|HTR030273|HTR030338|HTR030392|HTR030414|HTR030484|HTR0305…	17|5|18|24|13|13|26|14|12|7|21|25|27|8|11|16|30|12|8|5|16|12|8|21|9|37|20|18|6|7|5|17|8|16|25|23|17|19|8|5|22|14|11|5|15|20|8|6|13|6|12|17|7|5|36|41|19|11|20|5|23|14|17|17|20|17|9|9|6|19|26|6|27|14|15|6|25|22|17|12|43|27|16|28|13|30|11|20|19|11|25|8|10|22|13|17|27|30|5|21|7|18|8|7|5|16|17|30|11|13|5|19|8|17|11|13|9|25|13|10|19|18|10|7|12|9|9|17|10|12|17|5|15|7|6|11|24|19|17|13|16|8|14|26|12|12|11…	HTR000002|HTR000003|HTR000005|HTR000006|HTR000012|HTR000014|HTR000020|HTR000030|HTR000033|HTR000039|HTR000040|HTR000041|HTR000042|HTR000043|HTR000045|HTR000055|HTR000058|HTR000060|HTR000072|HTR000077|HTR000078|HTR000082|HTR000083|HTR000085|HTR000088|HTR000095|HTR000102|HTR000104|HTR000109|HTR000122|HTR000134|HTR000135|HTR000144|HTR000146|HTR000153|HTR000156|HTR000163|HTR000168|HTR000174|HTR000184…
6|HTR050517|HTR050581|HTR050584|HTR050588|HTR050591|HTR050600|HTR050603|HTR050627|HTR050635|HTR050644|HTR050669|HTR050771|HTR050772|HTR050938|HTR051016|HTR051099|HTR051107|HTR051167|HTR051207|HTR051274|HTR051369|HTR051464|HTR051550|HTR051561|HTR051640|HTR051694|HTR051702|HTR051707|HTR051718|HTR051724|HTR051734|HTR051745|HTR051765|HTR051791|HTR051805|HTR051815|HTR051834|HTR051841|HTR051976|HTR0520…	13|9|18|5|23|23|24|9|12|10|23|14|32|10|23|10|6|7|12|19|6|15|10|31|31|25|6|5|23|12|11|13|8|28|15|7|32|19|32|12|21|15|21|11|23|15|6|15|9|7|10|23|32|6|16|10|10|17|7|6|8|15|41|10|8|17|31|9|14|21|21|23|9|13|6|13|12|19|12|11|21|6|33|15|12|14|29|11|11|29|9|6|10|7|9|38|5|9|15|8|5|21|8|22|10|15|9|10|12|20|39|7|15|7|14|7|20|11|6|16|7|17|5|13|28|17|10|14|10|11|10|6|19|13|28|12|12|8|6|29|9|28|21|30|6|12|23|2…
AFFX-HUMGAPDH/M33197_3_at	HTR005657|HTR059105|HTR061811	20|7|6	HTR037839	18
AFFX-HUMGAPDH/M33197_5_at	HTR005657|HTR061811	20|9	HTR037839	15
AFFX-HUMGAPDH/M33197_M_at	HTR005657|HTR061811	20|9	HTR037839	18
AFFX-HUMISGF3A/M97935_3_at	HTR001280	19
AFFX-HUMISGF3A/M97935_5_at	HTR001280	20
AFFX-HUMISGF3A/M97935_MA_at	HTR001280	20
AFFX-HUMISGF3A/M97935_MB_at	HTR001280	20
BRAD.10000_at	HTR004039	9
BRAD.10001_at	HTR004039	11
BRAD.10011_at	HTR002139	10
BRAD.10017_at	HTR000930	11
BRAD.1001_s_at	HTR005248	11	HTR058281	11
BRAD.10033_at			HTR005265	11
BRAD.10040_at	HTR015357|HTR064197	9|9
BRAD.10045-22_at	HTR010486	11
BRAD.10045_at	HTR010486	11
BRAD.10054_at	HTR004987	9
BRAD.10056_at	HTR007024	5
BRAD.10059_s_at	HTR007853	11
BRAD.10065_at	HTR012829	10
BRAD.10080_at	HTR007089	10
BRAD.10083_at	HTR011697	7
BRAD.1008_at	HTR005804	11
BRAD.10090_s_at	HTR000261	11
BRAD.10095_at	HTR001014	7
BRAD.100_at	HTR005108	11
BRAD.10102_s_at	HTR012391	11
BRAD.10107_at	HTR006959	8
BRAD.1010_at	HTR010266	11
BRAD.10114_s_at	HTR006846	11	HTR006278	11
BRAD.10117_at	HTR001739	10
BRAD.10118_s_at	HTR001739	11
BRAD.10121_at	HTR002395	11
BRAD.10126_at	HTR009035	7
BRAD.10130_at	HTR005095	10	HTR060524	9
BRAD.10137_at	HTR000798	11
BRAD.1013_at	HTR006009	10
BRAD.10156_s_at	HTR000649	11
BRAD.10162_at			HTR001840	8
BRAD.10176_at	HTR012432	10
BRAD.10178_at	HTR002832	11
BRAD.10181_at	HTR003194	11
BRAD.10185_at	HTR000984|HTR061066	11|11	HTR047129	5
BRAD.10192_at	HTR008872	10
BRAD.10196_at	HTR061838	11
BRAD.1019_at	HTR036654	11
BRAD.10213_at	HTR006727	11
BRAD.10218_s_at	HTR008980	11
BRAD.10225_s_at	HTR002396	6
BRAD.1022_at	HTR010518	11
BRAD.10235_s_at	HTR003680	11
BRAD.10241_at	HTR005451	8
BRAD.10242_at	HTR005451	11
BRAD.10244_at	HTR002768	11
BRAD.10253_at	HTR007919	10
BRAD.10265_at	HTR015487	11
BRAD.10267_s_at	HTR006628	11
BRAD.10269_s_at	HTR004042	11
BRAD.1026_at	HTR001002	11
BRAD.10270_s_at	HTR004042	11
BRAD.10272_s_at	HTR004309	11
BRAD.10276_at			HTR001955	11
BRAD.10279_at	HTR060771	7
BRAD.10283_s_at	HTR002770	11
BRAD.10288_at	HTR015449	11
BRAD.10292_at	HTR001332	10
BRAD.1029_at	HTR030106	9
BRAD.102_s_at	HTR010301	11
BRAD.10308_s_at	HTR010683	11
BRAD.10315_at	HTR000660	11
BRAD.10321_s_at	HTR003947	11
BRAD.10332_at	HTR004347	11
BRAD.1033_s_at	HTR010386	11
BRAD.10355_s_at	HTR001669	11
BRAD.10359_at	HTR005452	11
BRAD.1035_at	HTR021604	11
BRAD.10361_at	HTR002870	11
BRAD.10366_s_at	HTR006288	10
BRAD.1036_at	HTR014638	11
BRAD.10370_at	HTR000574|HTR061945	11|6
BRAD.10371_s_at	HTR000570	6
BRAD.10372_at	HTR000570	10
BRAD.10374_s_at	HTR000139	7
BRAD.10384_at			HTR029693	11
BRAD.10428_s_at	HTR009054	11
BRAD.10430_s_at	HTR003245	11
BRAD.10431_at	HTR010927	11
BRAD.10434_at	HTR047827	11
BRAD.10435_at	HTR004277	11
BRAD.10437_at	HTR006675	6
BRAD.10438_at	HTR006675	6
BRAD.10439_s_at	HTR006203	11
BRAD.1043_s_at	HTR009215	11
BRAD.10443_at	HTR002335|HTR062163	11|8
BRAD.10448_at	HTR017808	11
BRAD.10460_at	HTR004750	11
BRAD.10467_at	HTR005490	10
BRAD.1047_s_at	HTR021751	8
BRAD.10485_at	HTR002923	9
BRAD.10487_x_at	HTR001698|HTR001699|HTR056277|HTR061464|HTR061465	9|9|6|9|5	HTR001698	9
BRAD.10492_at			HTR010741	7
BRAD.10495_at	HTR000446	11
BRAD.10497_s_at	HTR002297	11
BRAD.10500_at	HTR005069	11
BRAD.1051_s_at	HTR002255|HTR057576	11|11
BRAD.10530_at	HTR008069	11
BRAD.1054_at	HTR002281	9
BRAD.10554_at	HTR005721	11	HTR034756	10
BRAD.10558_at	HTR004893|HTR031952	11|5
BRAD.10561_at	HTR001193	7
BRAD.10565_at	HTR002455	11
BRAD.10572_at	HTR005649	10
BRAD.10580_at	HTR000539	11
BRAD.10585_at	HTR010520	6
BRAD.10587_at	HTR006182	11
BRAD.1059_at	HTR047448	11
BRAD.105_at	HTR004932	11
BRAD.10602_at	HTR000326	11
BRAD.10603_at	HTR000326	11
BRAD.10605_s_at	HTR006588|HTR061791	11|11
BRAD.10606_at	HTR044736	11
BRAD.10607_s_at	HTR044736	11
BRAD.10611_s_at	HTR015966	11
BRAD.1063_at	HTR002819	11
BRAD.10641_at			HTR008373	11
BRAD.10654_at	HTR000482	9
BRAD.1065_s_at	HTR002318	11
BRAD.10667_at	HTR008061	11
BRAD.10676_at	HTR046980	8
BRAD.10678_at	HTR044127	11
BRAD.10679_at	HTR000172	11	HTR000174|HTR061332	11|11
BRAD.10680_at	HTR012515	11
BRAD.10682_at	HTR010915	11
BRAD.1068_s_at	HTR016246	7
BRAD.10699_at	HTR000316	11
BRAD.10701_at	HTR015302	11
BRAD.10702_at			HTR015302	7
BRAD.1071_s_at	HTR009296	11
BRAD.10722_at			HTR011543	11
BRAD.1073_s_at	HTR002839	11
BRAD.10742_at	HTR005300	11
BRAD.10746_at	HTR010373	11
BRAD.10752_at	HTR002320	10
BRAD.10759_at	HTR010497	11
BRAD.10760_s_at	HTR001859	7
BRAD.10761_at	HTR001859	11
BRAD.10776_s_at	HTR006931	10
BRAD.10782_at	HTR000347	11
BRAD.10790_at	HTR006942	10	HTR011211	10
BRAD.10799_at	HTR011186	11	HTR014347	9
BRAD.10801_at	HTR007204	11
BRAD.10837_at	HTR011004	11
BRAD.1083_at	HTR010447	11
BRAD.10840_at	HTR000892	8
BRAD.10843_at	HTR005638	11
BRAD.10849_at	HTR004198	10
BRAD.10851_at	HTR009241	10
BRAD.10854_at	HTR012421	11
BRAD.10857_s_at	HTR043863	11	HTR044497	11
BRAD.1085_s_at	HTR002058	11
BRAD.10877_at	HTR002342	11
BRAD.10878_at	HTR007234	11
BRAD.1087_s_at	HTR002904	11
BRAD.10883_at	HTR006133|HTR051746	11|5
BRAD.10889_at	HTR007243	11
BRAD.10890_at	HTR007308	11	HTR002832	11
BRAD.10891_at	HTR005171	9
BRAD.10897_at	HTR002809	6
BRAD.10901_at	HTR004001	8
BRAD.10902_s_at	HTR002029	11
BRAD.1090_s_at	HTR019230|HTR043585	11|5
BRAD.10914_at	HTR006530	6
BRAD.10917_at	HTR007177	11
BRAD.10927_at	HTR003529	9
BRAD.10929_at	HTR003529	6
BRAD.10947_at	HTR001048	10
BRAD.10948_at	HTR000876	8
BRAD.10949_at	HTR000876	10
BRAD.1094_s_at			HTR016957|HTR063861	11|11
BRAD.10950_at	HTR000876	10
BRAD.10953_at	HTR010365	11
BRAD.10960_at	HTR002150	11
BRAD.10961_s_at	HTR001132	11
BRAD.10962_at	HTR003801	11
BRAD.10963_at	HTR003277	9
BRAD.10978_at	HTR006555	8
BRAD.10986_s_at	HTR016151	11
BRAD.10995_at	HTR000582	11
BRAD1_10033054_at			HTR018861	11
BRAD1_10034466_at			HTR010110	11
BRAD1_10034644_at			HTR003464	11
BRAD.11008_at	HTR000863	10
BRAD.11010_at	HTR005302	11	HTR016876	11
BRAD.11011-22_at	HTR005326	11
BRAD.11011_at	HTR005326	11
BRAD1_1012089_s_at			HTR026484	11
BRAD1_10152425_at			HTR008760	11
BRAD.11015_at	HTR013794	11
BRAD1_1016911_at			HTR022061	9
BRAD.11016_at	HTR000241	11
BRAD1_1017951_at	HTR011022	9
BRAD1_10208376_s_at	HTR006083	11
BRAD.11020_s_at	HTR000376	11
BRAD1_1025702_at			HTR014206	8
BRAD1_10267668_s_at	HTR004802	11
BRAD1_10267855_s_at	HTR006576	11
BRAD.11026_at	HTR009086	11
BRAD1_10356447_at	HTR002765	8
BRAD1_10367468_at			HTR025595|HTR044209|HTR047113	7|7|8
BRAD1_10369501_at			HTR061984	7
BRAD1_10399749_at	HTR010965	10
BRAD1_1044682_at			HTR063793	5
BRAD1_10457479_at			HTR020969	7
BRAD.11047_at	HTR008862	8
BRAD.11053_s_at	HTR058999	11
BRAD1_1056654_s_at	HTR023533	11
BRAD1_10578052_s_at	HTR025214	11
BRAD1_1059362_s_at	HTR007583	11
BRAD.11064_at	HTR059554	11
BRAD.11066_at	HTR006904	9
BRAD.1106_s_at	HTR002986	11
BRAD1_10701911_at			HTR031863	11
BRAD1_10703015_at			HTR014543	11
BRAD1_10809006_at			HTR058315	10
BRAD1_10809154_at			HTR008031	11
BRAD1_10809442_at			HTR000326	11
BRAD1_10809639_s_at	HTR017712	11
BRAD1_10810687_at			HTR011308	9
BRAD1_10811383_at			HTR001852	11
BRAD1_10811633_at			HTR003505	11
BRAD1_10813355_at			HTR007002	11
BRAD1_10813438_at			HTR001407	11
BRAD1_10817763_at			HTR004836	11
BRAD1_10819675_at	HTR001220	11	HTR051392	11
BRAD1_10820517_at			HTR016189	11
BRAD1_10820532_at			HTR001930	11
BRAD1_10830954_at			HTR023023	5
BRAD1_10851180_at			HTR020311	8
BRAD1_10914035_s_at	HTR000699	11
BRAD1_10932323_at	HTR018196	11
BRAD1_10932687_at	HTR001331	7
BRAD1_10933477_at	HTR015996	6
BRAD1_10936004_at	HTR025439	7	HTR000723	7
BRAD1_10936423_at			HTR046959	11
BRAD1_10938222_s_at	HTR009695	11
BRAD1_10939493_at			HTR000376	11
BRAD1_10939596_at			HTR045353	9
BRAD1_10939658_at			HTR049424	11
BRAD1_10939919_at			HTR002507	11
BRAD1_10940060_at			HTR010441	11
BRAD1_10940224_s_at	HTR011320	11
BRAD1_10941016_s_at	HTR003558	11
BRAD1_10941316_s_at			HTR060183	11
BRAD1_10984382_s_at			HTR002959	11
BRAD1_10985599_at			HTR002712	9
BRAD1_10999894_at	HTR001854	7
BRAD1_11001227_at	HTR011211	5	HTR006942	5
BRAD1_11005461_at			HTR021759	6
BRAD1_11005517_at			HTR002701	5
BRAD1_11005645_at			HTR047389	8
BRAD1_11005656_s_at			HTR058999	11
BRAD1_11006139_at			HTR021166	11
BRAD1_11006500_at	HTR021863	9
BRAD1_11006576_at			HTR024321	9
BRAD1_11007163_s_at			HTR019157	11
BRAD1_11007548_at			HTR021747	5
BRAD1_11007989_at			HTR024207	10
BRAD1_11008391_at			HTR004321	9
BRAD1_11008442_at			HTR021014	8
BRAD1_11008687_at			HTR020909	10
BRAD1_11008769_at			HTR001547	10
BRAD1_11009349_at			HTR021351	8
BRAD1_11011906_at			HTR022708	6
BRAD1_11011936_at			HTR015440	9
BRAD1_11012042_at			HTR001210	11
BRAD1_11016633_at			HTR023831	11
BRAD1_11017734_at			HTR014269	11
BRAD.11101_at	HTR000867	11
BRAD1_11020157_at			HTR024261	10
BRAD1_11079943_at	HTR006380	9
BRAD1_11082726_s_at	HTR005025	11
BRAD1_11083653_at			HTR010733	11
BRAD1_11086751_s_at			HTR009295	11
BRAD1_11086825_at			HTR008832	11
BRAD.1110_at	HTR058648	11
BRAD1_11101908_s_at	HTR055700	8
BRAD.11115_at	HTR007533	11
BRAD.11120_at	HTR023462	11
BRAD1_1124197_at			HTR028742	6
BRAD.11130_at	HTR007219	11
BRAD.11138_at	HTR001067	11
BRAD1_1139896_s_at			HTR052950	11
BRAD1_11445399_at			HTR007126	11
BRAD1_11446901_s_at	HTR044782|HTR044843	11|6
BRAD1_11448075_at			HTR000383	11
BRAD1_11450254_at			HTR057647	11
BRAD1_11450465_at			HTR003736	11
BRAD1_11451794_at			HTR006702	11
BRAD.11145_at	HTR011210	10
BRAD1_11510227_at			HTR001388	11
BRAD1_11512034_s_at			HTR000924	11
BRAD1_11512071_at			HTR030115	11
BRAD1_11512994_at			HTR013210	11
BRAD1_11591987_at	HTR036493	10	HTR060392	10
BRAD1_11592241_at			HTR007538	11
BRAD1_11592423_at			HTR007077	11
BRAD1_11592493_at			HTR015601	10
BRAD1_11592528_at			HTR009279	11
BRAD1_11597945_at			HTR004396	10
BRAD1_11599268_at			HTR010842	11
BRAD.1115_s_at	HTR058286	11
BRAD1_11600043_at			HTR018722	10
BRAD1_11600763_at			HTR000278	11
BRAD1_11601377_at			HTR014479	9
BRAD1_11601431_at			HTR014469	9
BRAD1_1163757_at			HTR056366	10
BRAD.11163_at			HTR021754	11
BRAD1_11683858_at			HTR009194	11
BRAD1_11685279_at			HTR014925	11
BRAD1_11686272_at			HTR015560	11
BRAD1_11686273_s_at			HTR037766	11
BRAD1_11686397_at			HTR044283|HTR059211|HTR061835|HTR063630	11|6|11|7
BRAD1_11686577_at			HTR054088	11
BRAD1_11686637_at	HTR019138	11
BRAD.11173_at	HTR000923	11
BRAD.1117_s_at	HTR003196	9
BRAD.11183_at	HTR061866	11
BRAD.11189_at	HTR010944	11
BRAD.11190_at	HTR001308	6
BRAD1_1193239_at			HTR030124	8
BRAD.1119_at	HTR002572	11
BRAD.111_s_at	HTR008754	10	HTR056167	5
BRAD1_12042372_s_at	HTR003704	11
BRAD1_12042760_at			HTR019897	11
BRAD.11211_at	HTR003164	11
BRAD.11224_at	HTR008537	11
BRAD.11226_at	HTR001039	11
BRAD1_12271209_at			HTR003292	8
BRAD.11227_at	HTR007352	11
BRAD1_12306428_s_at	HTR003026	11
BRAD.11234_at	HTR015363	11
BRAD1_12357153_at			HTR000605	11
BRAD1_12367456_at	HTR003871	8	HTR036763	8
BRAD.11243_at	HTR009346	8
BRAD.11245_at	HTR008372	9
BRAD.11249_at	HTR018612	11
BRAD1_12525574_at			HTR001136	11
BRAD.11255_at	HTR011581	11
BRAD.11256_s_at	HTR011581	11
BRAD.11257_at	HTR009142	7	HTR002698	7
BRAD1_12606837_at	HTR014721	7
BRAD1_1277414_s_at			HTR005250	11
BRAD.11279_at	HTR003728|HTR040693	11|7
BRAD.1127_s_at	HTR008275	6
BRAD.1128_at	HTR014778	10
BRAD.11298_at			HTR029765	11
BRAD.11302_at	HTR011364	11
BRAD1_13048543_at	HTR005005	11
BRAD.11308_at	HTR007193	9
BRAD1_1312786_s_at	HTR005250	11
BRAD1_13133669_at	HTR000445	11
BRAD.11320_at	HTR006323	9
BRAD.11321_s_at	HTR006323	11
BRAD.11324_at	HTR011078	11
BRAD.11329_at	HTR003853	11	HTR041983	8
BRAD.1132_s_at	HTR009682	11
BRAD1_1331248_s_at			HTR006143	8
BRAD.11345_at	HTR007483	9
BRAD.11350_s_at	HTR004706	11
BRAD.11351_at	HTR001189	11
BRAD.1135_s_at	HTR003228	11
BRAD.11365_at	HTR049288	10
BRAD1_13666594_at	HTR000352	10
BRAD.11366_at	HTR049288	11
BRAD.11366_s_at	HTR049288	11
BRAD1_13670632_at	HTR000597	11
BRAD1_13672415_at	HTR008057|HTR061353	5|6
BRAD1_13673952_s_at	HTR020320	11
BRAD.11370_s_at	HTR000553|HTR046257	11|11
BRAD.11373_at	HTR011321	6
BRAD1_1376083_at			HTR022846	10
BRAD.11376_at	HTR000229	10
BRAD.11379_s_at	HTR001451	11
BRAD.1137_s_at			HTR000055	11
BRAD.11381_at	HTR002447	10
BRAD.11382_at	HTR002447	9
BRAD1_1383503_at			HTR000538	8
BRAD1_1384835_s_at			HTR020146	11
BRAD.11385_s_at	HTR007704	11
BRAD1_1386860_s_at	HTR009244	11
BRAD.1138_s_at	HTR000264	11
BRAD1_13984543_s_at	HTR009214	11
BRAD1_13987650_at	HTR015273	11
BRAD1_13994117_s_at	HTR029633	11
BRAD1_13995132_s_at			HTR025877	11
BRAD1_14061436_s_at	HTR025595|HTR051841	11|8	HTR024853|HTR049935|HTR051841	5|8|8
BRAD.11408_at	HTR005854	11	HTR014741	11
BRAD.1140_s_at	HTR006604	11
BRAD.11417_at	HTR007563	10
BRAD.1142_at	HTR007105	9
BRAD1_14338641_at			HTR016378	11
BRAD1_1439099_at	HTR001393	9
BRAD.11439_at	HTR008193	11
BRAD.1144_s_at	HTR002577	11
BRAD1_14504370_at			HTR016837	10
BRAD.11451_at	HTR003343	11
BRAD.11460_at	HTR011219	10
BRAD.11463_at	HTR053193	10
BRAD.11464_at	HTR001694	11
BRAD.11469_at	HTR000305	11
BRAD.1146_s_at	HTR001862	11
BRAD1_14822490_at			HTR000346	10
BRAD1_1492247_at	HTR010307	9	HTR001326|HTR031785	9|6
BRAD.11498_at	HTR001375	10
BRAD.11500_at	HTR011000	10
BRAD.11501_at			HTR012584	10
BRAD.11504_s_at	HTR011448	11	HTR036152	11
BRAD1_15166613_at	HTR016037	10
BRAD.1151_s_at	HTR002374	11
BRAD.11522_s_at	HTR001999	11
BRAD1_1526331_at			HTR000615	9
BRAD.1152_at	HTR018017	11
BRAD.11530_at	HTR041243	5
BRAD1_15331460_at			HTR015011	9
BRAD1_15331768_at			HTR001856	11
BRAD1_15332127_at			HTR013210	11
BRAD1_15333307_at			HTR014401	11
BRAD1_15333673_s_at			HTR004044	11
BRAD.11536_at	HTR001040	11
BRAD.11540_at	HTR001523	11
BRAD1_15491770_s_at	HTR026563	11
BRAD1_15493246_s_at			HTR063830	11
BRAD1_15496818_s_at			HTR064053	10
BRAD.11555_s_at	HTR052177	11
BRAD.11560_at	HTR004720	11
BRAD.11560_s_at	HTR004720	11
BRAD.11565_at	HTR005030	10
BRAD.11566_at	HTR011244	11
BRAD1_15686879_at			HTR002631|HTR056396|HTR059114|HTR061469|HTR061470	9|11|7|9|7
BRAD1_15755232_s_at	HTR014368	11
BRAD.11577_at	HTR009096	10
BRAD.11579_at	HTR007299|HTR050046	9|9
BRAD.11589_at	HTR002804	11
BRAD.1158_s_at	HTR022760	11
BRAD1_15945978_s_at	HTR019666	11
BRAD.11596_at	HTR007452	6
BRAD1_16004118_at	HTR004917	11
BRAD.11606_s_at	HTR007431	11
BRAD.11607_at	HTR007431	11
BRAD1_1618184_s_at			HTR059833	11
BRAD1_1622222_s_at	HTR007119	11
BRAD.11622_at	HTR008956	8
BRAD.11624_at	HTR004812	8
BRAD1_16338326_at			HTR016323	11
BRAD.11633_at	HTR007364	8
BRAD.11650_at	HTR011438	10
BRAD1_16535821_at	HTR001189	11
BRAD.11657_at	HTR007572	11
BRAD.11662_at	HTR012349	11
BRAD.11668_at	HTR001847	5
BRAD.11673_at	HTR029965	11
BRAD1_16812419_at			HTR011313	11
BRAD1_1693497_s_at	HTR017288	11
BRAD1_1694459_at			HTR006931	11
BRAD.1169_s_at	HTR003448	10
BRAD.11706_at	HTR002911|HTR061955	11|8
BRAD.11707_at	HTR002911|HTR061955	11|9
BRAD.11710_at	HTR002935	7
BRAD1_17123261_s_at	HTR008468	11
BRAD.11713_at	HTR004291	11
BRAD.11726_at	HTR004513	11
BRAD1_1728453_at	HTR004581	9
BRAD.11736_at	HTR003556	11
BRAD.11737_at	HTR002032	11
BRAD.1173_at	HTR019537	11
BRAD.11745_at	HTR011683	9
BRAD.11749_at	HTR013710	11
BRAD.11754_at	HTR042008	10
BRAD.11757_at	HTR012676	11
BRAD.11759_at	HTR004460	11
BRAD.11763_at	HTR007650	11
BRAD.11764_s_at	HTR000089	11
BRAD.11765_at	HTR003724	11
BRAD.11772_at	HTR005613	9
BRAD1_1774162_at			HTR014373	11
BRAD.11775_at	HTR000162	11
BRAD.11783_at	HTR007666	9
BRAD.11789_at	HTR001549	11
BRAD.11793_at	HTR007222	10
BRAD.11796-22_at	HTR014768	11
BRAD1_17965844_s_at			HTR005630	11
BRAD.11796_at	HTR014768	11
BRAD.11803_at	HTR012919	9
BRAD.11807_at	HTR001369	9
BRAD1_18085443_at			HTR004059	8
BRAD.1180_at	HTR014678	10
BRAD.11820_at	HTR003958	11
BRAD.11822_at	HTR002141	7
BRAD.11828_at	HTR011552	11
BRAD.1182_at	HTR014339	11
BRAD.11836_s_at	HTR003824	8
BRAD1_1847766_s_at	HTR060263	11
BRAD.11848_at	HTR008790	11
BRAD1_18498664_s_at	HTR062222	11
BRAD.11849_at	HTR005515	9
BRAD1_18505512_at	HTR046303	10
BRAD1_18519054_s_at	HTR000576	11
BRAD1_18528254_at	HTR063064	9
BRAD.1185_at	HTR005667	11
BRAD1_18681019_at			HTR004797	11
BRAD.1186_s_at	HTR002089	11
BRAD.11870_at	HTR000633	10
BRAD.11871_at	HTR002511	11
BRAD1_1873678_s_at			HTR024499	5
BRAD.11875_at	HTR016023	11
BRAD.11882_at			HTR020596	11
BRAD.11893_at	HTR003681	10
BRAD.11895_at	HTR007637	11
BRAD1_18971615_at			HTR011065	9
BRAD1_18972280_at			HTR029725	11
BRAD1_18973324_at			HTR019239	11
BRAD1_18976163_at			HTR002894	11
BRAD1_18981197_at			HTR000529	10
BRAD1_18981833_at			HTR014699	9
BRAD1_18983251_at			HTR018870	9
BRAD1_18983799_at			HTR005714	11
BRAD1_18984511_at			HTR012875	11
BRAD1_18984811_at			HTR001003	11
BRAD1_18986007_at			HTR016216	8
BRAD1_18986084_s_at			HTR001134	11
BRAD1_18987317_at			HTR011011	11
BRAD1_18988343_at			HTR014672	9
BRAD1_18990590_at			HTR010385	10
BRAD1_18991870_at			HTR005386	11
BRAD1_18992125_at			HTR012446	11
BRAD1_18992415_at	HTR062041	10
BRAD1_18992528_at	HTR006949	11
BRAD1_18992961_at			HTR002775	11
BRAD1_18992987_at			HTR008129	11
BRAD1_18993153_at			HTR017808	9
BRAD1_18995375_at			HTR015994	11
BRAD.1189_at	HTR029513	11	HTR008220	8
BRAD1_19001954_s_at	HTR007280	11
BRAD1_19002802_s_at	HTR000686	11
BRAD1_19013344_at	HTR010266	11
BRAD1_19022901_s_at	HTR054674	11
BRAD1_19025511_at	HTR006298	11
BRAD.11903_at	HTR007623	11
BRAD1_19042540_at	HTR028363	11
BRAD1_19044798_at	HTR016143	11	HTR030366	11
BRAD1_19045434_s_at	HTR006179	11
BRAD.11904_at	HTR028012	11
BRAD1_19050583_s_at			HTR006523	11
BRAD.11906_at	HTR000147	11
BRAD.1190_at	HTR005561	11
BRAD.11910_s_at	HTR001781	11
BRAD.11912_at	HTR012752	11
BRAD1_19144977_at	HTR008155	11
BRAD1_19186214_s_at	HTR008468	11
BRAD1_19390089_at	HTR000998	10
BRAD.11944_s_at	HTR009616	11
BRAD.1194_at	HTR015695	11
BRAD1_19586346_at			HTR008656	9
BRAD1_19587072_at	HTR060000	10
BRAD1_19588194_at			HTR023087	11
BRAD1_19588935_at			HTR002883	9
BRAD1_19589502_at			HTR019061	11
BRAD1_19590359_at			HTR005945	11
BRAD1_19590845_at	HTR059672	10
BRAD1_19591583_at	HTR050419	9	HTR002383	9
BRAD1_19591893_at			HTR015487	10
BRAD1_19592549_at			HTR008651	10
BRAD1_19592578_at			HTR008340	11
BRAD1_19594559_at			HTR014351	10
BRAD1_19595457_at			HTR044427	9
BRAD1_19596712_at			HTR010148	11
BRAD1_19599093_at			HTR001969	11
BRAD1_19599648_at			HTR015034	10
BRAD1_19600469_at			HTR003597	11
BRAD1_19600693_at			HTR010369	11
BRAD1_19603390_at	HTR004643	7	HTR008688	7
BRAD1_19610459_at			HTR003825	11
BRAD1_19611341_at			HTR030534	11
BRAD1_19617523_s_at	HTR024223	11
BRAD1_19620945_at	HTR004950	11
BRAD1_1963309_s_at	HTR022198	11
BRAD1_1963755_s_at	HTR007006	11
BRAD1_19689352_s_at	HTR023164	11
BRAD.11968_at	HTR012894	10
BRAD1_19693165_at	HTR009886	11
BRAD.1196_s_at	HTR063012	11
BRAD1_19708948_at			HTR008644	11
BRAD1_19709114_at			HTR063040	11
BRAD1_19709394_at			HTR000117	11
BRAD1_19709838_at			HTR001124	11
BRAD.11970_s_at	HTR001452	11	HTR061121	9
BRAD1_19710506_at			HTR007318	11
BRAD1_19710516_at			HTR009530	6
BRAD1_19711498_at			HTR013067	11
BRAD1_19715203_at			HTR015678	8
BRAD1_19720690_at			HTR005001	11
BRAD1_19721203_at			HTR003559	10
BRAD1_19721273_at			HTR061480	9
BRAD1_19721456_at			HTR000707	11
BRAD1_19723080_at			HTR002479	10
BRAD1_19723309_at			HTR007972	11
BRAD1_19724223_at			HTR004755	11
BRAD1_19725097_at			HTR001368	11
BRAD1_19725230_at	HTR048974	8	HTR013261	11
BRAD1_19725313_at			HTR000025	11
BRAD1_19726224_at			HTR047066	7
BRAD1_19726731_at			HTR012458	11
BRAD1_19727322_at			HTR007225	11
BRAD1_19727412_at			HTR010931	11
BRAD1_19727702_at			HTR039172	11
BRAD1_19727987_s_at			HTR011584	11
BRAD1_19728413_at			HTR009580	11
BRAD1_19728870_at			HTR009733	11
BRAD1_19729508_at			HTR053200	11
BRAD.11972_s_at	HTR000686	11
BRAD1_19730250_at			HTR026854	10
BRAD1_19730816_at			HTR002566|HTR046327	11|6
BRAD1_19730825_at			HTR015401	11
BRAD1_19731915_at			HTR001483	11
BRAD1_19732426_at	HTR014919	11
BRAD1_19732636_at			HTR002302	7
BRAD1_19733503_at			HTR029543	11
BRAD1_19734231_at			HTR015067	10
BRAD1_19734396_at			HTR010463	11
BRAD1_19734738_at			HTR002811	10
BRAD1_19735789_at			HTR001600	10
BRAD1_19738355_at			HTR013760	11
BRAD1_19739731_at			HTR005405	8
BRAD.11973_at	HTR000686	11
BRAD1_19740123_at			HTR008019	11
BRAD1_19751014_at			HTR013852	7
BRAD1_19751258_at			HTR002725	11
BRAD1_19751488_at			HTR010138	11
BRAD1_19753653_at			HTR015058	11
BRAD1_19753858_at			HTR060099	11
BRAD1_19754450_at			HTR006447	9
BRAD1_19754608_at			HTR044502	11
BRAD1_19754696_at			HTR000242	11
BRAD1_19754964_at			HTR002774	11
BRAD1_19755946_at			HTR004649	11
BRAD1_19759699_at			HTR034321	9
BRAD1_19759991_at			HTR010571	11
BRAD1_19760016_at			HTR010680	11
BRAD1_19760096_at			HTR031245	9
BRAD1_19760734_at			HTR019637	8
BRAD1_19760947_at			HTR002766	11
BRAD1_19761547_at			HTR013004	11
BRAD1_19762156_at			HTR000461	11
BRAD1_19763013_at			HTR030693	7
BRAD1_19763105_at			HTR000261	11
BRAD1_19763249_at			HTR031163	9
BRAD.11976_at	HTR011456	9
BRAD1_19795821_s_at			HTR005445	11
BRAD1_19796761_at			HTR061457|HTR061458	7|10
BRAD.11987_at	HTR008812	10
BRAD.119_s_at	HTR011299	11
BRAD.12003_at	HTR013167	11
BRAD.12004_at	HTR003316|HTR052450	7|7
BRAD.12007_at	HTR011485	11
BRAD.1200_at	HTR014209	11
BRAD1_2014626_s_at	HTR063074	11
BRAD.12016_at	HTR011007	11
BRAD1_2021805_at	HTR017915	11
BRAD.12026_at	HTR012976	9
BRAD.12027_s_at	HTR000866	11
BRAD.12028-22_at	HTR010728	10	HTR009025	10
BRAD.12028_at	HTR010728	10	HTR009025	10
BRAD.12032_at			HTR002053	5
BRAD1_20358501_at			HTR005442	11
BRAD1_20359813_at			HTR012506	11
BRAD1_20360303_at			HTR012676	11
BRAD1_20360342_at			HTR007416	11
BRAD1_20397647_at			HTR001866	6
BRAD1_20405443_at	HTR003287	8
BRAD1_20414640_at			HTR012488	7
BRAD1_20415305_at	HTR004527	10
BRAD1_20492714_s_at	HTR004086	11
BRAD1_20492883_at			HTR014477	11
BRAD1_20496846_at			HTR001464	11
BRAD.12054_at	HTR001319	11
BRAD.12060_at	HTR013037	11
BRAD.12061_at	HTR013127	11
BRAD.12065_at	HTR012517	11
BRAD.12067_at	HTR000034	9
BRAD.1206_at	HTR002002	6	HTR061290	5
BRAD.12077_at	HTR010902	11
BRAD.12082_at	HTR001317	10
BRAD1_20923332_at			HTR003951	9
BRAD.12092_at	HTR013236	11	HTR016488	11
BRAD1_2094609_s_at			HTR047448	11
BRAD1_21015713_at			HTR001317	8
BRAD1_21035572_at			HTR001780	5
BRAD.12103_s_at	HTR044632	11
BRAD.12108_at	HTR004523	11
BRAD.12111_at	HTR003822	11
BRAD1_21120094_at	HTR008581	7
BRAD.12113_s_at	HTR023091	11
BRAD1_2115490_at			HTR011038	11
BRAD1_21176794_at	HTR020544	9
BRAD1_21179566_at	HTR009089	9
BRAD1_21180214_at	HTR007925	11
BRAD.12118_at	HTR016370	10
BRAD.1211_s_at	HTR012908	11
BRAD.12121_at	HTR009388	10
BRAD1_21249356_at			HTR011528	11
BRAD1_21250878_at	HTR029839	10	HTR011027	10
BRAD1_21251102_at			HTR001196	10
BRAD1_21251473_at			HTR002752	11
BRAD.12129_at	HTR005670	11
BRAD.12131_at	HTR004865	10
BRAD.12136_at	HTR004992	10
BRAD.12141_at	HTR009254	7
BRAD.12142_at	HTR011584	11
BRAD1_21477089_at			HTR001379	10
BRAD1_21478493_at	HTR015340	10	HTR001408	10
BRAD1_21478732_at			HTR061576	10
BRAD.12154_at	HTR005146	11
BRAD1_2155575_s_at	HTR013939	11
BRAD1_21682761_at			HTR014919	11
BRAD1_21683198_at			HTR063794	9
BRAD.12168_at	HTR002778	8
BRAD.1216_s_at	HTR011628	11
BRAD.12171_s_at	HTR001034	11
BRAD1_21762434_s_at	HTR003828	11
BRAD1_21782417_s_at	HTR008096	11
BRAD.1217_s_at	HTR003597	11
BRAD1_21849433_at	HTR001508	5
BRAD1_21855038_at	HTR000752	10
BRAD.12185_at			HTR001416	11
BRAD1_21861648_at	HTR005202	6
BRAD1_21861874_s_at	HTR001748	11
BRAD1_21981290_at			HTR004035	10
BRAD1_21982520_at			HTR015581	11
BRAD1_21982616_at			HTR001483	11
BRAD1_21983425_at			HTR006288	11
BRAD1_21983900_at			HTR009034	10
BRAD1_21984295_at			HTR003533	11
BRAD1_21984546_at			HTR043989	11
BRAD.12198_s_at	HTR002084	11
BRAD.12204_at	HTR001081	11
BRAD.12205_at	HTR001081	10
BRAD1_2207842_at			HTR001426	11
BRAD.12207_at	HTR000456	11
BRAD.1220_at	HTR010344	11
BRAD.12210_s_at	HTR007426	11
BRAD.12215_at	HTR001270	11
BRAD1_2217366_s_at			HTR059759	11
BRAD.12220_at	HTR012875	11
BRAD.12222_s_at	HTR004602|HTR059569|HTR062138	11|7|6	HTR062139	6
BRAD1_2223725_s_at	HTR021349	11
BRAD.12224_at	HTR007163	11
BRAD.12225_at	HTR014526	10
BRAD.12226-22_at	HTR003487	8
BRAD.12226_at	HTR003487	11
BRAD.1222_at	HTR021200	11
BRAD1_22336135_at			HTR008558	9
BRAD.12234_at	HTR007707	11
BRAD.12249_s_at	HTR005695	10
BRAD1_22516576_s_at	HTR063807	11
BRAD1_22518215_at			HTR002554	10
BRAD1_22518708_at			HTR043961	11
BRAD1_22519088_s_at			HTR010554	11
BRAD.12257_at	HTR007555|HTR055514	11|6
BRAD.1225_at	HTR036743	11
BRAD.12263_at	HTR061841	11
BRAD1_22667057_at	HTR006969	11
BRAD1_22679401_at	HTR015645	8
BRAD1_2267990_at	HTR022382	8
BRAD1_22686696_at	HTR010690	10
BRAD1_22690815_at	HTR008082	7
BRAD1_22697155_at	HTR001813	11
BRAD1_22697199_s_at	HTR014656	11
BRAD.12284_at	HTR000903	11
BRAD.12288_at	HTR019545	6
BRAD.12297_at	HTR013900	11
BRAD.12304_at	HTR001788	11
BRAD1_23065900_at			HTR005043	11
BRAD.12313_at	HTR012125	11
BRAD.12323_at	HTR011877	11
BRAD.12324_at	HTR009541	11
BRAD1_23251042_at	HTR002946	5
BRAD1_2325568_at			HTR019644	11
BRAD1_23258292_at			HTR061556	11
BRAD1_23273973_at			HTR011081	10
BRAD1_23274083_at			HTR010329	11
BRAD1_23281648_at			HTR008617	9
BRAD1_23282152_at			HTR060769	9
BRAD1_23282310_at			HTR029133	11
BRAD1_23282391_at			HTR006992	8
BRAD1_23282570_at			HTR018039	11
BRAD1_23283352_at			HTR006379	11
BRAD1_23284918_at			HTR004398	10
BRAD1_23285033_at	HTR054963	6	HTR008934	9
BRAD1_23285500_at			HTR015579	11
BRAD1_23285781_at			HTR000610	11
BRAD1_23285915_at			HTR003444	11
BRAD1_23286509_at			HTR008844	9
BRAD1_23286925_at	HTR001462	11	HTR019056	11
BRAD1_23287291_at			HTR010467	11
BRAD1_23287731_at	HTR008894	11	HTR007939	11
BRAD1_23288132_at			HTR063690	11
BRAD1_23288162_at			HTR002604	11
BRAD1_23288313_at			HTR006078	11
BRAD1_23288483_at			HTR009177	9
BRAD1_23288730_at			HTR060086	9
BRAD1_23289441_at			HTR060787	11
BRAD1_23289827_at			HTR008462	11
BRAD1_23289923_at			HTR014434	10
BRAD1_23290502_at	HTR047008	5	HTR002147	8
BRAD1_23290568_at			HTR016362	11
BRAD1_23290695_at	HTR036611	10	HTR007573	11
BRAD1_23292741_at			HTR003825	10
BRAD1_23294362_at			HTR055445	7
BRAD1_23294784_at			HTR060242	10
BRAD1_23294838_at			HTR001272	11
BRAD1_23296706_s_at			HTR019569	11
BRAD1_23297998_at			HTR000738	10
BRAD1_23298130_at			HTR047543	11
BRAD1_23298355_at			HTR011025	11
BRAD1_23298929_at			HTR016023	11
BRAD1_23298968_at			HTR008741	8
BRAD1_23299400_at			HTR062941	11
BRAD.1232_at	HTR003518	11
BRAD1_23300562_at			HTR002261|HTR052482	11|11
BRAD1_23300569_at			HTR001203	9
BRAD1_23300630_at			HTR046368	9
BRAD1_23300652_at			HTR001892	11
BRAD1_23300895_at			HTR029812	11
BRAD.12330_at	HTR004321	9
BRAD.12332_at	HTR005077	11
BRAD1_23346321_at			HTR004827|HTR043902	8|9
BRAD1_23372475_s_at	HTR020256	11
BRAD1_23373365_s_at	HTR014699	11
BRAD1_23375554_at	HTR009208	10
BRAD.12341_at			HTR018835	9
BRAD.12347_at	HTR007959	9
BRAD1_23517088_at			HTR028646	11
BRAD1_23518523_s_at			HTR005664	11
BRAD1_23519386_s_at			HTR009695	11
BRAD.12351_at	HTR013051	11
BRAD1_23520050_at			HTR003839	10
BRAD1_23520517_at			HTR063709	11
BRAD1_23520772_at			HTR004127	11
BRAD1_23520916_at			HTR007551	11
BRAD1_23522609_at			HTR002386	11
BRAD1_23522885_at	HTR002709	11
BRAD1_23523147_s_at	HTR052862	11	HTR007838	11
BRAD1_23523657_at			HTR056863	8
BRAD1_23524834_at			HTR005577	11
BRAD1_23526130_at			HTR043885|HTR058908	8|10
BRAD1_23528701_s_at	HTR005731	11
BRAD1_23528901_at			HTR005488	10
BRAD1_23529103_at			HTR000881	10
BRAD1_23529936_at			HTR024391	11
BRAD1_23529938_at			HTR006367	11
BRAD.12352_s_at	HTR003390	11
BRAD1_23531280_at			HTR014283	11
BRAD1_23531887_at			HTR000688	11
BRAD1_23533893_at			HTR003588	11
BRAD1_23533997_at			HTR000742	11
BRAD1_23534636_at			HTR003778	11
BRAD1_23534828_at			HTR007327	11
BRAD1_23535327_at			HTR059211	7
BRAD1_23535460_at			HTR000676	9
BRAD1_23536181_at			HTR003931	11
BRAD1_23536291_at			HTR011275	11
BRAD1_23536342_s_at			HTR007315	11
BRAD1_23536798_at			HTR008882	11
BRAD1_23537790_at			HTR013750	9
BRAD1_23538671_at			HTR003245	10
BRAD1_23538756_at			HTR010238	11
BRAD1_23538954_at			HTR004011	11
BRAD1_23539058_at			HTR014925	11
BRAD1_23539371_at			HTR014515	11
BRAD1_23540446_at			HTR013760	11
BRAD1_23541232_s_at			HTR002432	11
BRAD1_23541532_at			HTR009462	11
BRAD1_23542291_at			HTR054709	10
BRAD1_23543332_at			HTR002768	8
BRAD1_23543882_at			HTR000559	11
BRAD1_23546187_at			HTR001331	11
BRAD1_23546981_at			HTR003600	10
BRAD1_23547057_at			HTR001532	6
BRAD1_23547225_at			HTR056356	11
BRAD1_23548217_at			HTR000510	11
BRAD.12354_at	HTR016039	10
BRAD.12356_at	HTR007648	11
BRAD.12358_s_at	HTR000392	11
BRAD.12363_at	HTR011976	10
BRAD1_23651288_s_at			HTR015185	11
BRAD1_23651697_at			HTR002102	11
BRAD1_23652255_at			HTR006866	10
BRAD1_23652383_at			HTR015287	11
BRAD1_23652879_s_at			HTR006016	11
BRAD1_23657377_at			HTR020228	9
BRAD1_23658744_at			HTR016019	11
BRAD1_23659211_s_at			HTR003583	11
BRAD1_23659371_at	HTR012529	11	HTR004366|HTR004368|HTR027576|HTR057146|HTR063391	11|11|9|11|9
BRAD1_23661969_at			HTR001021	10
BRAD1_23670597_at			HTR005551	11
BRAD1_23676005_at			HTR010969	11
BRAD1_23677867_at			HTR004104	11
BRAD1_23679879_at			HTR003218	7
BRAD1_23680076_at			HTR002016	11
BRAD1_23684606_at			HTR001229	11
BRAD1_23687022_at			HTR007296	11
BRAD1_23687571_at			HTR003643	10
BRAD1_23687733_at			HTR003791	10
BRAD1_23690022_at			HTR004957	11
BRAD1_23690387_at			HTR010285	11
BRAD1_23690717_s_at	HTR035775	11
BRAD1_23711530_at			HTR001464	10
BRAD1_23711580_at			HTR000658	11
BRAD1_23711600_at	HTR014708	6	HTR004183	10
BRAD1_23712929_at			HTR011885	11
BRAD.12374_s_at	HTR000068	11
BRAD1_23827131_at			HTR001493	11
BRAD1_23829193_at			HTR002044	9
BRAD1_23829901_at			HTR002143	11
BRAD1_23830788_s_at	HTR060389	11
BRAD1_23831319_at			HTR003259	11
BRAD1_23833962_s_at	HTR038017	11
BRAD1_23836499_at			HTR008807	11
BRAD1_23838324_at			HTR012103	11
BRAD.12383_at	HTR006487	7
BRAD.1238_at	HTR002731	11
BRAD1_24037195_s_at	HTR003891	11
BRAD1_24038456_s_at	HTR062022	11
BRAD.12408_at	HTR001012	9
BRAD1_24133661_at			HTR001933	6
BRAD1_24201525_at			HTR002959|HTR055087	11|9
BRAD.12420_at	HTR007963	10
BRAD.12422_at	HTR002489	11
BRAD.12429_at	HTR014717	11
BRAD1_2433743_at			HTR003869	11
BRAD1_2434928_at			HTR059771	11
BRAD.12434_at	HTR004955	11
BRAD.12435_s_at	HTR000339	11
BRAD.12437_at	HTR004894	9
BRAD1_24469273_at	HTR014285	11	HTR007584	11
BRAD1_24469722_at			HTR010583	11
BRAD1_24470776_at			HTR009008	11
BRAD1_24471348_at			HTR005658	11
BRAD1_24472558_at			HTR008184	9
BRAD1_24472814_at			HTR012296	10
BRAD.12449_s_at	HTR005648	11
BRAD.1244_at	HTR006715	11
BRAD1_24528727_at			HTR003658	8
BRAD1_24529560_at	HTR017780	11	HTR005976	11
BRAD1_24530083_at			HTR000310	9
BRAD1_24530373_at	HTR019716	10
BRAD1_24531324_at			HTR020405	10
BRAD1_24531914_s_at			HTR006139	11
BRAD1_24532270_at	HTR019461	11
BRAD1_24532740_at			HTR015357|HTR064197	9|9
BRAD1_24533081_s_at			HTR000687	11
BRAD1_24554065_s_at	HTR058243	11
BRAD1_2456985_at			HTR002547	11
BRAD1_24724511_at			HTR006583	11
BRAD1_24733719_s_at	HTR004908	11
BRAD1_24774391_at			HTR011130	10
BRAD1_24774556_at			HTR000736	11
BRAD1_24775467_at			HTR005299	11
BRAD1_24776629_at			HTR007375	11
BRAD1_24777048_at			HTR008668	11
BRAD1_24777103_s_at	HTR015375	6	HTR001746|HTR005984|HTR061664|HTR061666|HTR062419	5|11|11|9|11
BRAD1_24777362_at			HTR005085	11
BRAD1_24777565_at			HTR002566|HTR046327	11|6
BRAD1_24777734_at			HTR010293	11
BRAD1_24777808_at			HTR003515	11
BRAD1_24778137_at			HTR012389	10
BRAD1_24778249_at			HTR001013	11
BRAD1_24784105_at			HTR010671	8
BRAD1_24785720_at			HTR008022	10
BRAD1_24786129_at			HTR056653	11
BRAD1_24786288_at			HTR006738	9
BRAD1_24786503_at			HTR052477	7
BRAD1_24786586_at			HTR010765	7
BRAD1_24787931_at			HTR003819	11
BRAD1_24788135_at			HTR010515	11
BRAD1_24788770_at			HTR010092	11
BRAD1_24789959_at			HTR013228	10
BRAD1_24790204_at			HTR005160	9
BRAD1_24790265_at			HTR010956	9
BRAD1_24790352_s_at	HTR016043	11
BRAD1_24790353_at	HTR016869	11	HTR030976	11
BRAD1_24790832_at			HTR003736	11
BRAD1_24791489_at			HTR000536	9
BRAD1_24791721_s_at			HTR019968	11
BRAD1_24791820_at			HTR014514|HTR042780	10|10
BRAD1_24791822_at			HTR014732	8
BRAD1_24791899_at			HTR005100	9
BRAD1_24791983_s_at			HTR001184	11
BRAD1_24792589_at			HTR002432	10
BRAD1_24792611_s_at			HTR028646	11
BRAD1_24792658_at			HTR008342|HTR062991	11|9
BRAD1_24792805_at			HTR003550	9
BRAD1_24793319_s_at	HTR000472	11
BRAD1_24793553_at			HTR004090	11
BRAD1_24793752_at			HTR008748	10
BRAD1_24793899_at			HTR056351	11
BRAD1_24794466_at	HTR036295	8	HTR018125	11
BRAD1_24794489_at			HTR016389	9
BRAD1_24797564_at			HTR000109	10
BRAD1_24797993-22_at			HTR014629	11
BRAD1_24797993_at			HTR014629	11
BRAD1_24798707_at			HTR002100|HTR061623	11|7
BRAD1_24801271_at			HTR007016	11
BRAD1_24801690_at			HTR006589	9
BRAD1_24802165_at			HTR004207	10
BRAD1_24803015_at			HTR003108	11
BRAD1_24803274_at	HTR000136	10	HTR065227	7
BRAD1_24803878_at	HTR005460	5	HTR006372	11
BRAD1_24804444_at			HTR004527	8
BRAD1_24805519_at			HTR058280	11
BRAD1_24805716_at			HTR061560	9
BRAD1_24806723_at			HTR011813	7
BRAD1_24806917_s_at			HTR007971	11
BRAD1_24807177_at			HTR007931	11
BRAD1_24807285_at			HTR012320	11
BRAD1_24807422_at			HTR000869	11
BRAD1_24807520_at			HTR002347	8
BRAD1_24808165_at			HTR001860	11
BRAD1_24809114_at			HTR001426	11
BRAD1_24809318_at	HTR003081	10
BRAD1_24809594_at			HTR001955	11
BRAD1_24810215_at			HTR002402	11
BRAD1_24810853_at			HTR002326	11
BRAD1_24810865_at			HTR002667	10
BRAD1_24810887_at			HTR017959	9
BRAD1_24811175_at			HTR003255	11
BRAD1_24811183_at			HTR023043|HTR061870	10|10
BRAD1_24811248_at			HTR001956	11
BRAD1_24811385_at			HTR014293	11
BRAD1_24812238_at			HTR001918	11
BRAD1_24812300_at			HTR014301	11
BRAD1_24812393_at			HTR004593	11
BRAD1_24812535_at	HTR017598	8
BRAD1_24812864_at			HTR004776	11
BRAD1_24813026_at	HTR014741	11	HTR005854	11
BRAD1_24813124_at			HTR058346	11
BRAD1_24813466_at			HTR010620	9
BRAD1_24813627_at			HTR010225	11
BRAD1_24814218_at			HTR008954	8
BRAD1_24814260_at	HTR026354	11	HTR005559	11
BRAD1_24814326_at			HTR061556	11
BRAD1_24814666_at			HTR010346	10
BRAD.12497_at	HTR003325	11
BRAD1_24993832_at			HTR046719	8
BRAD1_24993930_at			HTR009699	10
BRAD1_24993944_at			HTR003459	10
BRAD1_24994034_at			HTR002473	9
BRAD.12499_at	HTR013012	5
BRAD.12506_at	HTR026183	11	HTR003107	9
BRAD.12512_at			HTR013454	11
BRAD.12515_s_at	HTR000875	11
BRAD.12516-22_at	HTR010931	11
BRAD.12516_at	HTR010931	11
BRAD.12517_s_at	HTR010677	8
BRAD.12521_at	HTR012046	9
BRAD.12522_at	HTR004136	11
BRAD.12526_at	HTR011916	11
BRAD.12530_at	HTR001498	8
BRAD.12532_at	HTR003815	11
BRAD.12533_s_at	HTR012190	11
BRAD.12547_at	HTR012747	10
BRAD.12548_s_at	HTR004498	10
BRAD.12549_at	HTR045099	11
BRAD.1254_at	HTR060005	11
BRAD1_2552572_at			HTR004620	10
BRAD1_2553566_at			HTR017730|HTR061694	6|8
BRAD1_2554423_s_at	HTR000924	11
BRAD1_2555411_at			HTR009117	11
BRAD1_25569715_at	HTR002657	11	HTR012922	11
BRAD1_25569791_at			HTR061509	11
BRAD.12563_at	HTR000006	11
BRAD.12566_at	HTR004553	11
BRAD.12572_at	HTR000666	10
BRAD.12577_at	HTR009998	11
BRAD.12580_at	HTR009036	11
BRAD.12592_s_at	HTR027919	10
BRAD.12594_at	HTR003475	11
BRAD.12596_at			HTR042226	11
BRAD1_26008178_at			HTR003594	9
BRAD1_26009372_at			HTR012390	11
BRAD.12600_at	HTR009894	11
BRAD1_26010900_at			HTR001906	11
BRAD1_26011711_at			HTR003912	11
BRAD1_26012111_at			HTR012552	10
BRAD1_26013188_at			HTR003717	11
BRAD1_26014841_at			HTR000600	11
BRAD.12601_s_at	HTR004380	5
BRAD.12606_at	HTR000052	11
BRAD.12607_at	HTR003735	10
BRAD1_2616904_at			HTR007274	11
BRAD.1261_at	HTR039481	11
BRAD.12627_at	HTR052212	10
BRAD.12630_at	HTR013108	11
BRAD.12631_s_at	HTR014651	11
BRAD.12634_at	HTR019596	11
BRAD.12636_at	HTR004937	11
BRAD.12643_s_at	HTR015918	11	HTR010160	11
BRAD.12645_at	HTR020333	11
BRAD.1264_at	HTR045982	11
BRAD1_2658883_at			HTR052688	8
BRAD.12660_at	HTR006241	11
BRAD.12661_at	HTR017852	10
BRAD.12662_s_at	HTR001133	11
BRAD1_26671365_at	HTR000376	11
BRAD1_26675056_at			HTR008528	11
BRAD1_2675066_at			HTR021722	9
BRAD.12679_at	HTR010868	11
BRAD.1268_s_at	HTR013783	11	HTR044291	11
BRAD.12692_at	HTR000045	11
BRAD1_2695195_at			HTR008329	11
BRAD.12697_at	HTR004258	10
BRAD.12700-22_at	HTR005356	9
BRAD.12700_at	HTR005356	11
BRAD1_2706059_at			HTR000742	11
BRAD.12715_at	HTR012508	8
BRAD1_2716398_at			HTR046761	7
BRAD1_2716947_at			HTR000141	7
BRAD.12716_at	HTR000325	11
BRAD.12724_at	HTR061854	11
BRAD.12725_at	HTR004909	8	HTR003027	8
BRAD.12726_at	HTR002318	10
BRAD.12728_at	HTR011247	11
BRAD.12730_at	HTR007026	11
BRAD1_27318745_at			HTR019218	11
BRAD.12735_at	HTR006429	11
BRAD1_27433111_at			HTR010141	11
BRAD1_27433303_at			HTR004128	11
BRAD1_27433518_at			HTR025591	9
BRAD1_27439998_s_at	HTR044594	11
BRAD.12743_at	HTR000515	11
BRAD1_27442412_s_at	HTR028839	11
BRAD1_27443126_at			HTR005677	11
BRAD1_27443431_at			HTR002360	11
BRAD1_27445556_at	HTR062033	11
BRAD.12756_s_at	HTR015309	11	HTR020615	7
BRAD.12768_s_at	HTR010885	11
BRAD.12774_at	HTR010980	11
BRAD.12776_at	HTR013162	11	HTR002644	10
BRAD1_27781755_at			HTR000994	11
BRAD1_27782634_at			HTR007389	11
BRAD1_27784742_at	HTR031533	11
BRAD1_27785361_at			HTR004258	11
BRAD1_27789428_s_at	HTR017636	11
BRAD1_27790762_s_at	HTR008967	11
BRAD1_27790852_at			HTR049424	10
BRAD1_27791209_at			HTR007121	11
BRAD1_27791354_at	HTR019197	11
BRAD1_27792175_at			HTR005078	11
BRAD1_27793210_at	HTR003702	11
BRAD.1277_s_at	HTR016590	11
BRAD1_27822505_s_at	HTR018171	11
BRAD1_27822935_at	HTR025152	11
BRAD1_27823002_s_at	HTR012303	11
BRAD1_27824393_s_at	HTR021953	8
BRAD1_27824576_s_at	HTR060344	11
BRAD1_27825893_s_at	HTR020903	11
BRAD1_27826270_at			HTR001385	10
BRAD1_27827031_at			HTR003664	11
BRAD1_27827108_at			HTR019197	11
BRAD1_27827485_at			HTR023232	9
BRAD1_27827684_s_at			HTR015569	11
BRAD1_27827770_at	HTR008993	11
BRAD1_27827772_at			HTR007896	11
BRAD1_27827821_at			HTR013210	11
BRAD1_27828487_s_at	HTR000881	11
BRAD1_27829288_at			HTR014616	11
BRAD1_27829437_at	HTR006866	11
BRAD1_27829651_at			HTR016373	11
BRAD1_27829940_at	HTR015736	11
BRAD1_27830569_at			HTR004879	11
BRAD1_27830992_s_at	HTR020055	11
BRAD1_27831052_s_at	HTR014219	11
BRAD1_27831370_at			HTR030148	11
BRAD1_27831907_at			HTR007125	11
BRAD1_27832246_at			HTR002217	11
BRAD1_27832937_at			HTR049320|HTR051369|HTR055966|HTR058870|HTR061353|HTR061370	10|11|5|10|11|11
BRAD1_27833856_s_at	HTR008990	11
BRAD1_27835763_at			HTR001944	11
BRAD1_27836518_at			HTR009078	11
BRAD1_27837780_s_at	HTR018235	11
BRAD1_27838373_at			HTR058249	11
BRAD1_27838594_at			HTR016678	11
BRAD1_27839122_at			HTR061956	11
BRAD1_27839263_s_at			HTR015117	11
BRAD.12783_at	HTR001103	11
BRAD1_27840092_s_at	HTR015949	11
BRAD1_27840345_s_at	HTR015446	10
BRAD1_27840477_at			HTR018529	11
BRAD1_27841048_s_at	HTR020076	11
BRAD1_27841613_s_at	HTR051297	11
BRAD1_27841649_s_at			HTR014523	11
BRAD1_27841807_at	HTR001241	11
BRAD1_27842547_s_at	HTR051212	11
BRAD1_27843562_s_at	HTR029819	11
BRAD1_27844323_s_at	HTR007036	11
BRAD1_27844589_s_at			HTR011330	11
BRAD1_27846331_s_at	HTR001222	11
BRAD1_27846351_s_at	HTR062075	11
BRAD1_27878349_at			HTR007572	11
BRAD1_27878537_s_at	HTR015058	11
BRAD1_27879068_s_at	HTR007182	11
BRAD1_27879215_at	HTR005780	11
BRAD1_27879569_at	HTR016537	11
BRAD1_27880278_at			HTR002094	11
BRAD1_27880366_at			HTR061830	10
BRAD.1278_s_at	HTR015216	11
BRAD.12798_s_at	HTR063765	11
BRAD.12800_at	HTR001942	11
BRAD.12802_s_at	HTR000107	10
BRAD.12804_at	HTR009798	11
BRAD1_2806045_at			HTR002008	11
BRAD.12808_s_at	HTR000017	11
BRAD.12809_at	HTR013852	11
BRAD1_28103612_at	HTR007987	11	HTR035118	5
BRAD1_28142786_at	HTR044320|HTR044581	11|8
BRAD1_28147935_at	HTR009398	11
BRAD1_28148268_at			HTR000076	11
BRAD1_28150053_s_at			HTR039954	11
BRAD.12815_at	HTR006459	7
BRAD.12820_s_at	HTR001213	11
BRAD.12825_at	HTR011933	11
BRAD1_28264140_at	HTR049934	11
BRAD1_28266673_s_at	HTR014506	11
BRAD1_28290099_at	HTR001320	11
BRAD.12829_at	HTR006235	10	HTR042331	7
BRAD.12835_at	HTR006670	9
BRAD1_28362294_at			HTR001862	10
BRAD1_28362312_at			HTR004018	10
BRAD1_28362489_at			HTR003774	11
BRAD1_28362828_s_at			HTR002796	11
BRAD1_28362973_at			HTR014411	9
BRAD1_28363240_at			HTR006115	9
BRAD1_28363267_at			HTR000172|HTR000180|HTR026396	5|9|6
BRAD1_28363400_at	HTR004625	8	HTR007063	11
BRAD1_28363787_at			HTR023975	7
BRAD1_28363945_at			HTR008242	10
BRAD1_28363952_at			HTR004007	5
BRAD1_28364049_at	HTR046257	9	HTR059048	9
BRAD1_28364106_at			HTR056391	10
BRAD1_28364160_at			HTR010639	10
BRAD1_28364221_at			HTR005404	8
BRAD1_28364373_at			HTR008566	10
BRAD1_28365518_at	HTR003794	11
BRAD1_28365625_s_at			HTR007023	11
BRAD.12836_at	HTR005787	10
BRAD.12838_at	HTR008017	11
BRAD1_28390931_at	HTR001852	11
BRAD.12841_s_at	HTR014631	11
BRAD1_28441986_s_at	HTR001167	11
BRAD.12849_at	HTR010465	10
BRAD.12853_at	HTR000282	11
BRAD.12855_at	HTR000278	11
BRAD.1285_s_at	HTR008807	11
BRAD1_28613968_s_at			HTR059823	11
BRAD.12870_at			HTR045204	10
BRAD.12874_at	HTR007724	11
BRAD1_28846128_at			HTR007132	11
BRAD1_28846332_at			HTR004784	11
BRAD1_28846979_at			HTR012258	11
BRAD1_28847168_at			HTR028012	11
BRAD1_28856659_s_at			HTR003558	11
BRAD.12886_at	HTR006625	7
BRAD.12887_s_at	HTR007201	11
BRAD.12889_s_at	HTR002443	8
BRAD.1288_s_at	HTR008245	11
BRAD.12893_at	HTR001688	11
BRAD1_2896433_at			HTR016324	11
BRAD1_2896436_at			HTR053145	11
BRAD.12899_at	HTR000379	11
BRAD1_2902031_s_at	HTR022593	11
BRAD1_2903039_at	HTR007075	11
BRAD.12912_at	HTR000016	11
BRAD1_29167615_s_at	HTR011672	11
BRAD.12920_s_at	HTR003063	11
BRAD.12922_at	HTR004166	11
BRAD.12925_at	HTR002709	11
BRAD1_2932964_at	HTR037051	10	HTR020309	11
BRAD.12934_at	HTR010377	9
BRAD.12936_s_at	HTR001711|HTR001717|HTR003022|HTR043921|HTR049051	11|11|11|11|11
BRAD1_29388082_at			HTR023462	8
BRAD1_29390213_at			HTR002729	10
BRAD1_29391320_at			HTR061540	11
BRAD.12941_at	HTR002895	11
BRAD.12945_s_at	HTR013560	11
BRAD.12955_at	HTR022665	10
BRAD.12959_at	HTR000771	11
BRAD1_2964291_s_at			HTR014850	11
BRAD.12978_at	HTR005232	11
BRAD.12979_at			HTR023033	9
BRAD.1297_s_at	HTR003874	11
BRAD.12985_at	HTR004177	10
BRAD1_2987481_at			HTR031788	10
BRAD.12987_at	HTR000118	9
BRAD.12988_at	HTR030577	6
BRAD.12995_at	HTR013308	11
BRAD.13002_at			HTR000563	11
BRAD1_30045502_at	HTR031040	11
BRAD1_30045680_at	HTR029059	10	HTR061366|HTR061368	10|10
BRAD1_30045703_s_at	HTR004977	11	HTR001374	11
BRAD1_30045840_at			HTR005247	9
BRAD1_30046145_at			HTR002170	11
BRAD1_30047084_at			HTR005808	11
BRAD1_30047876_at			HTR000936	10
BRAD1_30048223_s_at	HTR002254	11
BRAD1_30048281_at			HTR016140	11
BRAD1_30048845_at			HTR000742	11
BRAD.13005_at			HTR000044	11
BRAD.13007_at	HTR000008	11
BRAD1_30217240_s_at	HTR002032	11
BRAD1_30282791_at	HTR004004	10	HTR036383	5
BRAD1_30283788_at	HTR007372	6
BRAD.1302_s_at	HTR057565	11
BRAD1_30334843_at			HTR004344	10
BRAD.13033_at	HTR000317|HTR061705	11|11
BRAD1_30369458_at			HTR003095	8
BRAD.13037_at	HTR002063	11
BRAD1_3040266_at			HTR002852	11
BRAD.13040_s_at	HTR024793	11
BRAD.13041_at	HTR027759	8
BRAD1_30461303_at	HTR003866	8
BRAD.13046_s_at	HTR002483	11
BRAD1_3048170_at			HTR007143	9
BRAD1_30483933_s_at	HTR006578	11
BRAD.13061_at	HTR002201	10
BRAD1_30623481_at			HTR008431	11
BRAD.13063_at	HTR002201	11
BRAD.13065_at	HTR012765	9
BRAD.13070_s_at	HTR004645	11
BRAD.13071_s_at	HTR000051	11
BRAD1_30755966_s_at	HTR002075	11
BRAD1_30758608_at	HTR018078	10
BRAD1_30759749_at	HTR008305	10
BRAD.1307_at	HTR015039	11
BRAD.13083_at	HTR001511	11
BRAD.13086_at	HTR014645	11
BRAD.1308_at	HTR002426	11
BRAD.13091_at	HTR030281	9
BRAD.13093_at	HTR002411	11
BRAD1_30980811_s_at	HTR022239	11
BRAD1_31003672_at	HTR002407	6
BRAD1_31011518_at	HTR002298	10
BRAD.13101_at	HTR000105	11
BRAD1_31028510_at			HTR008524	7
BRAD1_31032571_at			HTR002054	11
BRAD.13110_s_at	HTR000465	10
BRAD1_31148699_at	HTR010411	11	HTR016038	11
BRAD1_31148744_at			HTR007121	11
BRAD1_31149147_at			HTR008646	11
BRAD1_31149854_at			HTR011772	11
BRAD1_31149963_at			HTR005279	11
BRAD1_31150110_at			HTR049217|HTR061645	11|6
BRAD1_31151465_at			HTR012348	8
BRAD1_31151496_at			HTR009398	10
BRAD1_31151508_at			HTR003887	11
BRAD1_31151646_at	HTR006715	11	HTR003479	11
BRAD1_31151818_at			HTR001383	11
BRAD1_31152284_at			HTR015340	9
BRAD1_31152551_at			HTR000337	11
BRAD1_31152636_at			HTR022536	10
BRAD1_31153024_at			HTR017554	8
BRAD1_31153106_at	HTR002370	10	HTR010678	11
BRAD1_31153249_s_at			HTR000346	9
BRAD1_31153260_at			HTR006906	11
BRAD1_31153330_at	HTR051336	11	HTR003708	11
BRAD1_31154281_at			HTR008568	11
BRAD1_31154498_at	HTR001964	6	HTR061844	7
BRAD1_31154554_at			HTR046199	11
BRAD1_31154561_at			HTR018174	11
BRAD1_31154876_at			HTR006842	10
BRAD1_31155004_at			HTR003398	11
BRAD1_31155025_at			HTR009042	11
BRAD.13116_s_at	HTR005863	11
BRAD.13117_s_at	HTR000030	11
BRAD.13119_at	HTR000484	11
BRAD.13126_s_at	HTR001248	8
BRAD.1313_at	HTR010354	10
BRAD.13140_at	HTR003561	10
BRAD.13141_at	HTR003751	11
BRAD.13142_at	HTR001034	11
BRAD1_31446484_at	HTR008213	8
BRAD1_31446982_s_at	HTR017809	11
BRAD1_31448910_at	HTR014851	9
BRAD1_31449995_s_at	HTR008026	11
BRAD1_31450535_s_at	HTR018116	11
BRAD.13146_at	HTR008903	10
BRAD.13148_s_at	HTR005176	11
BRAD.13153_s_at	HTR001748	11
BRAD.13155_at	HTR004518	9
BRAD.13157_at	HTR010836	11
BRAD1_31582799_at	HTR004723	8	HTR007849	8
BRAD.13161_at	HTR008501	11
BRAD.13162_at	HTR006622	11
BRAD.13163_at	HTR014078	11	HTR018728	8
BRAD1_31664811_at			HTR047023	11
BRAD1_31667438_at			HTR008960	11
BRAD1_31668651_s_at	HTR021925	11
BRAD1_31669279_at			HTR005029	11
BRAD.13174_at	HTR001431	11	HTR002596	8
BRAD.13175_at	HTR020015|HTR042852|HTR061437	11|9|9
BRAD.13177_at	HTR000032	9
BRAD1_31888757_at	HTR003159	10
BRAD1_31897373_s_at	HTR002159	11
BRAD.1318_s_at	HTR009224	11
BRAD.13190_s_at	HTR000493	8
BRAD1_31918804_s_at			HTR024296	11
BRAD1_31919064_at			HTR016255	10
BRAD1_31947131_at	HTR000650	11	HTR015015	11
BRAD1_31948771_s_at			HTR017659	11
BRAD1_31954178_at	HTR001078	11
BRAD1_31954445_at			HTR012711	11
BRAD1_31955306_at			HTR006259	11
BRAD1_32015751_at	HTR043161	11
BRAD1_32020888_at			HTR004382	8
BRAD1_32030666_at	HTR000925	9	HTR000924	9
BRAD.13203_at	HTR012418	11
BRAD1_32049054_s_at	HTR004235	11
BRAD1_32049335_at	HTR011735	11
BRAD1_32049932_at			HTR052748	11
BRAD1_32050149_at			HTR016545	11
BRAD1_32050720_at	HTR006622|HTR030521	11|11
BRAD1_32051476_s_at	HTR008721	11
BRAD1_32051526_s_at	HTR047134	11
BRAD.13209_s_at	HTR015817	11
BRAD.13210_at	HTR000516	11
BRAD.13213_at	HTR006862	11	HTR009675	7
BRAD1_32172892_at	HTR063734	11	HTR018126	11
BRAD1_32173256_at			HTR001095	11
BRAD1_32173397_s_at	HTR004221	11
BRAD1_32173936_s_at	HTR061694	11
BRAD1_32177551_at			HTR002599	11
BRAD1_32178278_at	HTR005482	11
BRAD1_32178451_s_at	HTR004177	11
BRAD1_32178558_s_at	HTR009802	11
BRAD1_32179757_s_at	HTR005664	11
BRAD.13217_at	HTR014340	11
BRAD1_32203648_at	HTR011952	11
BRAD1_32227282_s_at	HTR001860	11
BRAD.13222_s_at	HTR014850	11
BRAD1_32232367_at	HTR011240	11
BRAD1_32235115_at	HTR000826	10
BRAD1_3232693_s_at			HTR061842	11
BRAD.13235_at	HTR007830	11
BRAD.13241_s_at	HTR002993	11
BRAD.13242_at			HTR010160	8
BRAD.13245_at	HTR000712|HTR051320	11|7
BRAD.13252_at	HTR003600	8
BRAD.13273_at	HTR011948	8
BRAD.1327_s_at	HTR000907	11
BRAD1_3281538_at			HTR018117	10
BRAD.1328_s_at			HTR017420	11
BRAD1_3298908_at			HTR011338	11
BRAD.13298_s_at	HTR002971	8	HTR049254	8
BRAD.13300_s_at	HTR014205|HTR056442	11|7
BRAD.13312_s_at	HTR002077	11
BRAD.13316_at	HTR006048	11
BRAD1_33195684_at			HTR004936	11
BRAD1_33206408_s_at	HTR007422	11
BRAD1_33209993_at	HTR017789	10
BRAD.13320_s_at	HTR000771	11
BRAD1_33251393_at	HTR004943	11
BRAD1_33253798_s_at			HTR061576	11
BRAD.13325_at	HTR004909	11	HTR003027	11
BRAD.13327_at	HTR006052|HTR052596	11|5
BRAD.13328-22_at	HTR000268|HTR061580	11|8
BRAD.13328_at	HTR000268|HTR061580	11|11
BRAD1_33296348_s_at			HTR059231	11
BRAD.13336_at	HTR006028	11
BRAD.13343_at	HTR006074	11
BRAD.13344_s_at	HTR000432	11
BRAD.13347_s_at	HTR000773	11
BRAD.13361_s_at	HTR000947	10
BRAD.13370_at	HTR006022	11
BRAD.13375_s_at	HTR000435	11
BRAD.1337_s_at	HTR001002	11
BRAD.13391_at	HTR015320	11
BRAD.13392_s_at	HTR001954	11
BRAD.1339_at	HTR024035	11
BRAD.13404_at	HTR003063	11
BRAD.13407_at	HTR015274	11
BRAD.13412_s_at	HTR000654	11
BRAD.13414_at	HTR007901	11
BRAD1_3415796_at			HTR002032	11
BRAD.1341_s_at	HTR008249	11
BRAD1_34322577_at			HTR006235	7
BRAD.13436_at	HTR002267	11
BRAD1_34454828_s_at	HTR000673	11
BRAD.13445_at			HTR007999	10
BRAD1_3446810_at			HTR002601	11
BRAD1_34475673_at	HTR058275	11
BRAD1_34478113_at	HTR046574	9
BRAD1_34479084_at	HTR001026	10
BRAD1_34479105_at	HTR010554	11
BRAD1_34479667_s_at	HTR003209	11
BRAD1_34481384_at			HTR011683	11
BRAD.13448_at	HTR007900	9
BRAD.1344_at	HTR009748	11	HTR016715	8
BRAD.13453_at	HTR002968	11
BRAD.13454_s_at	HTR002968	11
BRAD1_34552855_s_at	HTR008901	11
BRAD.13456_s_at	HTR004754	11
BRAD1_34578196_at			HTR021002	11
BRAD1_34578208_at			HTR011104	11
BRAD1_34578242_s_at			HTR008260	11
BRAD1_34578257_at			HTR005630	11
BRAD1_34579120_at			HTR048758	9
BRAD1_34579122_at			HTR053037	11
BRAD1_34579479_at	HTR039288	8	HTR025376	11
BRAD1_34593641_at			HTR000876	11
BRAD1_34593752_at			HTR000188	9
BRAD1_34593757_at	HTR053205	7	HTR010925	11
BRAD1_34593759_at			HTR014380	11
BRAD.1345_at	HTR010883	9
BRAD.13461_at	HTR000395	9
BRAD.13479_at	HTR017535	11
BRAD.13486_at	HTR002248	11
BRAD1_34889789_at	HTR000328|HTR035342	8|7
BRAD.13492_s_at	HTR000796	11
BRAD.13496_s_at	HTR003728|HTR040693	11|5
BRAD.13504_at	HTR001758	11
BRAD.13507_s_at	HTR026183	11	HTR003107	6
BRAD.13511_at	HTR002268	11
BRAD.13514_at	HTR059958	11
BRAD.13520_at	HTR006147	11
BRAD.1352_s_at	HTR006429	11
BRAD.13533_s_at	HTR001841	11	HTR007173	9
BRAD.13534_s_at	HTR001841	11	HTR007173	11
BRAD.13538_s_at	HTR008004	11
BRAD.1353_at	HTR003395	8
BRAD.13541_at	HTR000849	11
BRAD.13542_at	HTR000849	11
BRAD.13546_at	HTR003766	11
BRAD.13558_at	HTR057536	11
BRAD.1356_at	HTR001366	11
BRAD.13581_at	HTR046826	10
BRAD.13590_s_at	HTR000360	11
BRAD1_3594124_at	HTR000578	5	HTR049233|HTR056303|HTR061379	5|9|7
BRAD.13598_at	HTR014356	11
BRAD.13611_s_at	HTR003717	9
BRAD.13618_at	HTR004836	11
BRAD.13619_at	HTR018712	11
BRAD.13621_at	HTR014631	11
BRAD.13655_s_at	HTR006406	11
BRAD.13660_at	HTR006241	11
BRAD.13668_at	HTR000778	11
BRAD.13669_s_at	HTR000778	11
BRAD.13671_at	HTR002340	11
BRAD.13672_at	HTR002622	11
BRAD.13679_at	HTR000357	11
BRAD.13682_at	HTR014463	10
BRAD.13689_s_at	HTR003118	11
BRAD.1368_at	HTR002426	11
BRAD.13693_at	HTR006173	11
BRAD.13695_at	HTR003132	9
BRAD.1369_s_at	HTR008183	11
BRAD.13704_s_at	HTR000366	11
BRAD.13728_s_at	HTR000882	11
BRAD.13729_s_at	HTR004869	10
BRAD.13739_at	HTR012844	11
BRAD.1373_at	HTR007779	11
BRAD1_3741784_at	HTR004096	11	HTR042914	11
BRAD.13742_at	HTR022760	11
BRAD1_3751638_at			HTR014344	11
BRAD.13757_at	HTR006446	11
BRAD1_3764270_s_at			HTR014879	11
BRAD1_3771122_at			HTR059536	11
BRAD.13771_s_at	HTR003152	11
BRAD.13774_at	HTR006315	11
BRAD.13777_s_at	HTR006229	11
BRAD.1377_at	HTR059432	11
BRAD.13794_at	HTR003227	11
BRAD.13795_s_at	HTR006235	11
BRAD.13797_s_at	HTR002750	11
BRAD.13798-22_at	HTR006402	11
BRAD.13798_at	HTR006402	11
BRAD.13802-22_s_at	HTR021897	11
BRAD1_3802492_s_at			HTR003903	11
BRAD1_3802675_at			HTR011064	10
BRAD.13802_s_at	HTR021897	11
BRAD.13803_at	HTR003814	11	HTR009752	11
BRAD.1380_at	HTR053037	11
BRAD.13817_at	HTR000685	11
BRAD.13831_at	HTR003271	11
BRAD.13836_at	HTR002360	11
BRAD1_3837423_at			HTR061694	6
BRAD.13841-22_at	HTR003830	9
BRAD.13841_at	HTR003830	9
BRAD1_3842704_at			HTR046436	11
BRAD.13842_at	HTR002058	8
BRAD1_3844007_at			HTR022074	11
BRAD.1384_at	HTR059753	9
BRAD1_38529266_at	HTR002634	10
BRAD1_38550159_at	HTR008573	11
BRAD.13858_at	HTR044031	11
BRAD1_38619775_s_at	HTR006631	11
BRAD.13862_s_at	HTR002135	11
BRAD.13864_at	HTR004321	6
BRAD1_3869771_at			HTR003778	11
BRAD.13869_at	HTR003183	11
BRAD.13874_at	HTR002325	11
BRAD.13877_s_at	HTR004924	11
BRAD.13880_at	HTR003794	10
BRAD.13882_at	HTR002615	7
BRAD.13883-22_at	HTR002615	11
BRAD.13883_at	HTR002615	11
BRAD1_3886881_at			HTR044502	11
BRAD.13886_at	HTR006215	11
BRAD.13908_s_at	HTR000279	11
BRAD1_3921368_at			HTR013956	11
BRAD1_3923419_at			HTR019305	11
BRAD1_3927372_at			HTR000869	11
BRAD.1392_s_at	HTR009376	11
BRAD1_3931884_at			HTR013049	5
BRAD.13938-22_at	HTR004094	11
BRAD.13938_at	HTR004094	11
BRAD.13940_s_at	HTR010293	11
BRAD.13946_at	HTR004654	11
BRAD.13954_at	HTR008388	10
BRAD1_3958893_at			HTR000465	11
BRAD.13979_at	HTR002604	10
BRAD1_39887353_at			HTR019698	11
BRAD1_39887862_at			HTR014406	8
BRAD1_39888345_at			HTR001930	10
BRAD1_39889093_at			HTR004103	11
BRAD1_39890418_at			HTR010122	11
BRAD1_39890673_at	HTR007600	11
BRAD1_39891014_at			HTR006467	11
BRAD1_39891169_at			HTR009321	11
BRAD1_39891305_at			HTR047868	11
BRAD.1398_at	HTR002198	11	HTR023321	8
BRAD.13999_s_at	HTR020276	11
BRAD.1400_at	HTR016587	11
BRAD.14011_at	HTR028012	11
BRAD.14014_at	HTR019787	11
BRAD.14025_at	HTR005043	11
BRAD.14026_at	HTR004110	11
BRAD1_40276432_at	HTR008417	11	HTR040034	8
BRAD1_40278544_s_at	HTR004439	11
BRAD1_40363373_s_at	HTR004581	11
BRAD.1403_s_at	HTR001801	11
BRAD.14044_at	HTR000407	11
BRAD.1404_s_at	HTR005386	11
BRAD.14058_at	HTR015972	11
BRAD.1405_at	HTR028621	10
BRAD.14061_at	HTR006635	11
BRAD1_40677936_at			HTR000736	11
BRAD.14071_at			HTR004995	10
BRAD.14072_at	HTR004995	11
BRAD.14073_at	HTR035342	11	HTR000077	11
BRAD1_4075558_at			HTR026310	11
BRAD1_4075597_at			HTR005928|HTR016463	11|5
BRAD.14077_s_at	HTR002266	11
[truncated: 44,133 more rows]
