# Supplementary material for: Identification of differentially expressed sense and antisense transcript pairs in breast epithelial tissues
Source: BMC Genomics. 2009 Jul 17;10:324. doi: 10.1186/1471-2164-10-324 (PMC2721853; doi:10.1186/1471-2164-10-324)
Supplement: Additional file 3 — Mapping of MPSS tags to HTR clusters with orientation. [file 1471-2164-10-324-S3.xls]

## Sheet: UniqueAnitaTagToHTrMapBothOrien
Tag sequence	Tag ID	HTR clusters mapped to
AAAAAAACGTTCT	10630	HTR004771	+
AAAAAAAGAATAC	6667	HTR004924	+
AAAAAAAGAGTTT	12262	HTR004256	+
AAAAAAATCCTCC	16388	HTR019774	+
AAAAAACATGAGG	7691	HTR002235	+
AAAAAACCAAAGA	3570	HTR023739	+
AAAAAACCACAGG	7801	HTR021081	+
AAAAAACTGATTA	15329	HTR004563	+
AAAAAAGAAAAAA	16401	HTR004967	-
AAAAAAGAAAAAA	16401	HTR014206|HTR019781	+
AAAAAAGAACAAA	5693	HTR007939|HTR056217|HTR061832	+
AAAAAAGCTCACG	14050	HTR003692	+
AAAAAAGGCAGAT	10210	HTR012219	+
AAAAAATAAAGTC	7177	HTR003708	-
AAAAAATAAAGTC	7177	HTR051336	+
AAAAAATGGAAAT	10075	HTR057554	+
AAAAACAACTGTA	8062	HTR004133	+
AAAAACAGCTCAG	431	HTR002066	+
AAAAACAGCTTTA	9354	HTR008200	+
AAAAACATGGAAA	17336	HTR001016	+
AAAAACCAAAGGA	17635	HTR011171	+
AAAAACCTCTATA	14814	HTR005397	+
AAAAACTATTTGG	10237	HTR001013	-
AAAAACTATTTGG	10237	HTR005083	+
AAAAACTCGTGGA	1177	HTR001594	+
AAAAACTTGCGGA	15324	HTR001532	+
AAAAAGAAAAAAA	4587	HTR004092	-
AAAAAGAAAAAAA	4587	HTR049018	+
AAAAAGAAACTTT	10385	HTR002625	+
AAAAAGAACAGAA	12352	HTR002220	+
AAAAAGAAGGCTT	12839	HTR000408	+
AAAAAGACTTATT	16153	HTR003285	+
AAAAAGAGAGTGG	11729	HTR004698	+
AAAAAGATGGAGG	1917	HTR060547	+
AAAAAGCAAGCAG	9548	HTR000861	+
AAAAAGCCCAAGA	2165	HTR010903	+
AAAAAGCTTTTTG	4262	HTR002575|HTR059651	+
AAAAAGGACTGAA	10526	HTR004080	+
AAAAAGGCTTATA	7784	HTR003132	+
AAAAAGTCCTTAA	13455	HTR018212	+
AAAAAGTCCTTAA	13455	HTR033560	-
AAAAAGTTCAAAG	5111	HTR004215	+
AAAAATAAAATCC	3029	HTR004018|HTR006608	+
AAAAATAATGCAT	6226	HTR002769	+
AAAAATATTGAAG	1641	HTR002885	+
AAAAATCCAAGGA	7481	HTR046357	+
AAAAATGCGGACA	15544	HTR012186	+
AAAAATGGCGGTA	10370	HTR005998|HTR064636	+
AAAAATGTAAGTC	9677	HTR002337	+
AAAAATTCAACAC	2742	HTR006142	+
AAAAATTCAACAC	2742	HTR006523	-
AAAAATTGCTAGG	7148	HTR004605	+
AAAAATTGTGCTT	2956	HTR020726	+
AAAACAAAAAGGC	821	HTR004915	+
AAAACAAACAATC	9524	HTR002581	+
AAAACAACAAATG	11811	HTR008644	+
AAAACAAGCCCTC	5613	HTR000658	+
AAAACACATCAAA	15430	HTR026110	+
AAAACACCCCACA	7911	HTR002378	+
AAAACAGAGTTCG	16374	HTR001226	+
AAAACAGGATTCC	8003	HTR010640	+
AAAACCAAAAAAA	3037	HTR013555	+
AAAACCAAGGTCA	17799	HTR002998	+
AAAACCACGATTG	1295	HTR007540	+
AAAACCAGCCTAA	1505	HTR004058	+
AAAACCAGTTTGA	7112	HTR002862	+
AAAACCCAGAAGG	2588	HTR012294	+
AAAACCCAGCAGA	11867	HTR000649|HTR055465|HTR061519	+
AAAACCGAAGAAA	8880	HTR014216	+
AAAACCTACAAGA	17956	HTR000371	+
AAAACCTGCTCAA	9177	HTR002764	+
AAAACCTGCTCAA	9177	HTR065332	-
AAAACGAAGAGAA	8992	HTR009195	+
AAAACGAGGTCTT	5557	HTR010237	+
AAAACGCAGGTGG	12101	HTR007902|HTR010291	+
AAAACGCAGGTGG	12101	HTR036314	-
AAAACGCTCCATC	7655	HTR000848	+
AAAACTAACCTTT	8438	HTR008358	+
AAAACTATGAAAA	14617	HTR043961	+
AAAACTCAAACGG	8410	HTR000747	+
AAAACTCAGCAAT	17729	HTR008428	+
AAAACTCATGTGG	17007	HTR006221	+
AAAACTCATTCGA	3966	HTR001222	+
AAAACTCCACTCA	296	HTR046502	+
AAAACTGAGCCCA	1662	HTR001183	+
AAAACTGCTTTGG	7005	HTR002920	+
AAAACTGGTAATA	17176	HTR018730	+
AAAACTGTTAATT	15450	HTR001852	+
AAAACTTGTTTGC	15931	HTR019157	+
AAAAGAAGTCTAG	16043	HTR010174	+
AAAAGAATTCGAA	1288	HTR012360	+
AAAAGATAACTGC	16477	HTR024662	+
AAAAGATGAGAGA	4968	HTR017533	+
AAAAGCAAAACAG	1923	HTR002655	+
AAAAGCAGTTCGA	15314	HTR010355	+
AAAAGCAGTTTGG	17222	HTR051490	-
AAAAGCTGTGTCA	17826	HTR003031|HTR008780	+
AAAAGGACAAGAA	10390	HTR001745|HTR051265|HTR056353	+
AAAAGGACGGAGT	6569	HTR002563	+
AAAAGGAGCACGT	4171	HTR002518	-
AAAAGGCTGAAAG	10413	HTR008124	+
AAAAGGCTGAAAG	10413	HTR062035	-
AAAAGGGACAAGA	3409	HTR004915	-
AAAAGGGACTTAT	1592	HTR018839	+
AAAAGGTCTCAGA	10812	HTR014344	+
AAAAGTCTACATA	11888	HTR003591	+
AAAAGTCTACATA	11888	HTR003682	-
AAAAGTCTCAAAA	2144	HTR002312	+
AAAAGTGAACACC	7381	HTR007879	+
AAAAGTTGCTTTT	16747	HTR005327	+
AAAATAACCCTCG	10473	HTR002844|HTR056619	+
AAAATACACTGCT	9658	HTR000449	+
AAAATACACTGCT	9658	HTR002651	-
AAAATAGAGTGGA	10752	HTR002539	+
AAAATAGAGTTAT	3475	HTR005398	+
AAAATATATTTGT	14268	HTR006769	+
AAAATATCATGGA	8907	HTR008098	+
AAAATATGGATGA	5196	HTR015927	+
AAAATCAAGAAAT	12017	HTR018501	+
AAAATCACAGAGC	9330	HTR009050	+
AAAATCATGTTTT	4418	HTR008890	+
AAAATCCTACAGA	4041	HTR005729	+
AAAATCCTATTTA	6843	HTR007015	+
AAAATCCTCACCT	16089	HTR008890	+
AAAATCTAAAGTG	14542	HTR008337	+
AAAATCTCAACTT	2363	HTR003881|HTR062333	+
AAAATCTGGTTCC	7010	HTR000075	+
AAAATGAAAAAGG	15634	HTR042938	+
AAAATGAAACCTG	8686	HTR000736	+
AAAATGATTTTCA	9363	HTR060282	+
AAAATGCCAAAAT	13245	HTR002085	+
AAAATGCTAAAAC	13490	HTR003112	+
AAAATGGAAAACA	2103	HTR014293	+
AAAATGGGAATGA	10576	HTR009990	+
AAAATGGTTGGTG	6603	HTR024156	+
AAAATGGTTGGTG	6603	HTR025899	-
AAAATGTGAAACA	4676	HTR006451	+
AAAATGTGAAATT	4474	HTR005281	+
AAAATGTGAAATT	4474	HTR060486	-
AAAATGTTTGAAG	9307	HTR003843	+
AAAATTCAGATGG	15233	HTR005602	+
AAAATTCAGATTC	936	HTR000395	+
AAAATTGAAAAAA	3362	HTR008990	+
AAAATTGAACCAT	16173	HTR006487	+
AAAATTGCGAACC	17041	HTR002601	+
AAAATTGTCCCCG	11810	HTR002311	+
AAAATTTGTGTAA	10981	HTR006234	+
AAACAAAAAGCGG	17072	HTR001460	+
AAACAAATAAGAT	6261	HTR061896	+
AAACAAATCCATT	910	HTR009080	+
AAACAAGTGTCTT	12132	HTR006305	+
AAACAATGCTTAG	4413	HTR009739	+
AAACACAAGGGTC	3469	HTR039052	+
AAACACTGTCAGA	11456	HTR018594	+
AAACAGCCAAACA	5868	HTR006948	+
AAACAGGAGGGAG	5426	HTR055665	+
AAACAGGTTCAAA	14726	HTR015979	+
AAACAGTAAAAGT	13218	HTR002575	+
AAACAGTTGCTTG	10480	HTR015359	+
AAACAGTTTCTGG	11026	HTR007828|HTR051998|HTR061593|HTR061594	+
AAACATCTGGAAA	17737	HTR000119	+
AAACATCTGGCTT	16352	HTR004473	+
AAACATGCATGGA	3644	HTR000086	+
AAACATGTCTCTG	7933	HTR002386|HTR062067	+
AAACCAAAGGAAA	8441	HTR000066	-
AAACCAAAGGAAA	8441	HTR006324|HTR045069	+
AAACCACAGACTT	730	HTR006336	+
AAACCACATATGT	10620	HTR004813	+
AAACCAGACTCAC	16005	HTR002178	+
AAACCAGATGGGG	17241	HTR000615	+
AAACCAGCTCTTG	6683	HTR058338	+
AAACCAGTGGAAG	6195	HTR006365	+
AAACCATCCCAAG	10057	HTR001861	+
AAACCATTTTACC	7266	HTR003810	+
AAACCCAGAATTG	11818	HTR005349	+
AAACCCAGCGGCC	7401	HTR008210	+
AAACCCCGTTCGT	17863	HTR010313	+
AAACCGGTTCTGT	9226	HTR019524	+
AAACCGTGGTGTC	14953	HTR014676	+
AAACCTCACAAAG	6125	HTR000688	+
AAACCTTGCCACC	3215	HTR003533	+
AAACCTTTCTGGC	13756	HTR004621	+
AAACGCGAGGGGA	3357	HTR004630	+
AAACGGAAACCGC	8083	HTR002446	+
AAACGGCAGCTGT	15610	HTR000392	+
AAACTAGAACTCA	12765	HTR006017|HTR061965	+
AAACTAGCTCAGG	11261	HTR003686	+
AAACTCAAAGGCT	17574	HTR010081|HTR056344	+
AAACTCAAGCTCA	9405	HTR008980	+
AAACTCAAGTGGA	4368	HTR004040	+
AAACTGAATGAAA	10049	HTR008472	+
AAACTGCAAGGTG	17727	HTR006913|HTR025970|HTR040019	-
AAACTGCAAGGTG	17727	HTR014241|HTR023387	+
AAACTGCCATTCA	14522	HTR012217	+
AAACTGGAATAAA	14349	HTR002373	+
AAACTGGACTTTT	4202	HTR000438	+
AAACTGTCAAAAC	4309	HTR002132	+
AAACTGTGCAAAC	8019	HTR002019	+
AAACTGTGCAAAT	10513	HTR010345	+
AAACTGTTGGAGG	10749	HTR003614	+
AAACTTAAAAGTC	17165	HTR004857	+
AAACTTCCATATT	8653	HTR000265|HTR059108	+
AAACTTGGTCTGG	7708	HTR002518|HTR002519|HTR061564|HTR061692	+
AAACTTGTTCCCT	3093	HTR060086	+
AAACTTTACTTCT	10711	HTR010214	+
AAACTTTCACAGG	650	HTR003994	+
AAAGAAAAGATTT	16146	HTR061454	+
AAAGAAAGAAGGC	8275	HTR007890	+
AAAGAAAGCAAAG	14281	HTR003460	+
AAAGAAATAAAGA	3754	HTR000629	+
AAAGAAATCGGCT	16846	HTR002571	+
AAAGAAATGTTGT	4179	HTR009307	+
AAAGAACAATTGT	1163	HTR014727	+
AAAGAACCAGGAG	6585	HTR001371	+
AAAGAACGTAGTC	7608	HTR017697	+
AAAGAACTGCCTG	7491	HTR008546	+
AAAGAAGACCAGT	9118	HTR002806	+
AAAGAAGAGAGTA	15158	HTR010298	+
AAAGAAGTATCCC	637	HTR004395	+
AAAGACAAAGGCA	17020	HTR002775	+
AAAGACAAGGTAG	4795	HTR006585	+
AAAGACATCAGTG	16939	HTR009515	+
AAAGACATCCTCA	12283	HTR001753|HTR004940|HTR061383	+
AAAGACATCCTCA	12283	HTR056215	-
AAAGACCAAAACA	9702	HTR000941	+
AAAGACCATACAC	7052	HTR014298	+
AAAGACCTAAATG	9511	HTR001144|HTR058243|HTR058287	+
AAAGACCTAAATG	9511	HTR009412	-
AAAGACCTGGAAG	7734	HTR006270	+
AAAGACGCCAGGA	2815	HTR008342|HTR010739|HTR062991	+
AAAGACTGCGGAG	14856	HTR002520	+
AAAGACTTCCAGG	2341	HTR000702	+
AAAGAGAACACTG	456	HTR003141	+
AAAGAGAAGAGGG	3192	HTR006124	-
AAAGAGAAGAGGG	3192	HTR018212	+
AAAGAGACCAATT	6387	HTR006879	+
AAAGAGATGAAAC	7875	HTR044717	+
AAAGAGATGATGG	1909	HTR008213	+
AAAGAGCCAGGCT	12445	HTR000160	+
AAAGAGGACTGCA	17280	HTR015817	+
AAAGAGGTTATCT	12095	HTR043401	+
AAAGAGTAAGCCA	14901	HTR004865	+
AAAGAGTTTCAGG	6044	HTR005382	+
AAAGAGTTTGGCA	5824	HTR001993	+
AAAGATAAAATCT	2867	HTR051393	+
AAAGATAGAGACT	14513	HTR016252	+
AAAGATGACCGTC	8174	HTR008165	+
AAAGATGCAGTGA	6926	HTR005993	+
AAAGATTATTTTC	16336	HTR004289	+
AAAGATTTCCGCC	3740	HTR016222	+
AAAGCAAAGAGCC	9626	HTR005130	+
AAAGCAAAGAGCG	282	HTR000658	+
AAAGCAAATGTGG	15216	HTR000573	+
AAAGCAACCCAAA	8388	HTR002106	+
AAAGCACTCTTCC	1934	HTR001841	+
AAAGCACTCTTCC	1934	HTR007173	-
AAAGCACTGGGCT	8923	HTR009111	+
AAAGCACTTTCAT	623	HTR015398	+
AAAGCAGAGCTGG	17359	HTR001895	+
AAAGCAGATGAAG	15539	HTR011122	+
AAAGCAGGTGGGG	13458	HTR043975|HTR046777	+
AAAGCAGTCCACG	7475	HTR005873|HTR011961	+
AAAGCCAAAGCCA	3163	HTR006892	+
AAAGCCAATCTTT	13946	HTR007909	+
AAAGCCACACTCT	81	HTR009514	+
AAAGCCAGTCTTA	13697	HTR003076	-
AAAGCCAGTCTTA	13697	HTR008396	+
AAAGCCCTGCCCA	15874	HTR017024	+
AAAGCCCTGCCCA	15874	HTR022927|HTR044901	-
AAAGCGCCACTGC	10314	HTR006113	+
AAAGCGTCGGTAG	16761	HTR006304	+
AAAGCGTCGGTAG	16761	HTR015454	-
AAAGCGTGGGCCG	15090	HTR007946	+
AAAGCTAAAAGAC	6433	HTR015023	+
AAAGCTGGACTGG	7207	HTR017753	+
AAAGCTGGGGCTG	16136	HTR059733	+
AAAGCTGGTAGTG	15182	HTR010358	+
AAAGCTGTTGTTG	6122	HTR018672	+
AAAGCTTTGATTT	3960	HTR026489	+
AAAGGAACAGATG	13949	HTR003992	+
AAAGGACAAAAGA	13052	HTR004956	+
AAAGGACAAAGAC	7330	HTR000712	+
AAAGGAGAAACAA	10175	HTR002227	+
AAAGGAGAAAGCG	6660	HTR003214	+
AAAGGAGAAGCCA	16689	HTR052239	+
AAAGGAGATGGAA	16254	HTR057375	+
AAAGGAGGCAAAA	6775	HTR017573	+
AAAGGAGGGAGAG	10220	HTR012004	+
AAAGGAGTGAGGT	1296	HTR002227	+
AAAGGCATTCCTT	696	HTR001906	+
AAAGGCCTCAGAA	3351	HTR015993	+
AAAGGCCTCTCAG	4222	HTR014147	+
AAAGGCTCTTTCC	13766	HTR004734	+
AAAGGCTGCTGGA	12441	HTR001725	+
AAAGGCTGCTGGG	7347	HTR006007|HTR019787	+
AAAGGCTGGTGGG	12412	HTR008739	+
AAAGGCTTTATTA	17193	HTR002304	+
AAAGGCTTTATTA	17193	HTR017091	-
AAAGGGAGTCCAG	3441	HTR003920	+
AAAGGGCAATAAA	15633	HTR044190	+
AAAGGGGCCATTT	7987	HTR014347	+
AAAGGTATGGTAA	4209	HTR003865	+
AAAGGTCATTTGT	16271	HTR000035	+
AAAGGTTCCCCAT	13432	HTR002352	+
AAAGGTTTAAAGT	9038	HTR003098	+
AAAGTACCTTGCC	6334	HTR016320	+
AAAGTAGCTTACT	1534	HTR008224	+
AAAGTCACTCATC	2561	HTR002365|HTR017238|HTR051885	+
AAAGTCAGAGTTA	16582	HTR011417	+
AAAGTCGGTGCGT	5161	HTR005984	+
AAAGTCGTATACC	14768	HTR005984|HTR061664|HTR062419	+
AAAGTCGTATACC	14768	HTR061669	-
AAAGTCTCTGTGA	2479	HTR017556	+
AAAGTCTTAAGTG	13079	HTR019881	+
AAAGTCTTGACGG	6599	HTR010951	+
AAAGTCTTTGGAC	8068	HTR017645	+
AAAGTGAAACAAT	12323	HTR014880	+
AAAGTGAACGGAA	14723	HTR000564|HTR061760|HTR061762	+
AAAGTGAACGGAA	14723	HTR061761	-
AAAGTGGATGACC	8348	HTR058286	+
AAAGTGGCTGCAG	16164	HTR005053	+
AAAGTGGCTGCAG	16164	HTR031056	-
AAAGTGGTAAAGA	8469	HTR006036	+
AAAGTGTAAACAC	12997	HTR006426	+
AAAGTGTACATAC	11792	HTR003118	+
AAAGTGTGGAAGT	3228	HTR061568	+
AAAGTGTGGGATG	207	HTR005943	+
AAAGTTCTAAAAT	5724	HTR015297	+
AAAGTTCTCCTAA	13811	HTR017231	+
AAAGTTGAAAAGT	3057	HTR008806	+
AAAGTTGAATGGG	8995	HTR000096	+
AAAGTTGAATGGG	8995	HTR000846	-
AAAGTTGCAGGAC	12582	HTR010249	+
AAAGTTGGCAAGG	9825	HTR002597	+
AAAGTTGGCGGGG	13829	HTR008723	+
AAAGTTGGCGGGG	13829	HTR060847	-
AAAGTTGTCATGA	14319	HTR055544	+
AAAGTTTTGGGAT	8736	HTR016162	+
AAAGTTTTTTCTG	7651	HTR003726	+
AAATAAACCAGTG	10199	HTR002838	+
AAATAAACTCAGT	15244	HTR006351	+
AAATAAAGTTATA	2021	HTR005976|HTR051481	+
AAATAAAGTTATA	2021	HTR017780	-
AAATAAATAATGC	14876	HTR001854	+
AAATAAATAATGC	14876	HTR011079	-
AAATAACTAGATG	6812	HTR055548	+
AAATAACTTAGGG	7409	HTR004450	+
AAATAACTTCTCC	8826	HTR028038	+
AAATAAGACCTGA	524	HTR003588	+
AAATAAGCTCTGA	11583	HTR000100	+
AAATAAGGCTATG	3649	HTR000856	+
AAATAATGCGACG	7433	HTR006261	+
AAATACAAAAGGC	6525	HTR014759	+
AAATACCGAAATT	15849	HTR028646	+
AAATACGGCGCCT	16264	HTR057548	+
AAATACTTCAAGA	15757	HTR004572|HTR010705	+
AAATAGAGCCCTG	7725	HTR006138	+
AAATAGAGGGAAG	3852	HTR001426	+
AAATAGCAAATAC	16152	HTR005721	+
AAATAGGAAAAAA	2872	HTR006495	+
AAATAGGAAAATA	10003	HTR002663	+
AAATAGTTCATCA	7762	HTR010238	+
AAATAGTTGCATA	9569	HTR010225	+
AAATATGATGAAC	2376	HTR000299	+
AAATATGATGAAC	2376	HTR004128	-
AAATATGGCATCA	8914	HTR003745	+
AAATATTCCAAAG	10586	HTR018311	+
AAATATTGGTTGA	12243	HTR001322	+
AAATCAAGAAGAA	3432	HTR008775	+
AAATCACAGAGAA	17161	HTR006459	+
AAATCACAGTTGG	14760	HTR025062	-
AAATCACAGTTGG	14760	HTR045173	+
AAATCACCTTGGA	12961	HTR011670	+
AAATCACTGAACC	13473	HTR012217	+
AAATCAGAAGTGC	16533	HTR007830	+
AAATCAGAGATTG	12572	HTR002580	+
AAATCATCACAGA	16670	HTR003883	+
AAATCATTGAATA	3843	HTR008154	+
AAATCCAGCCTGC	7521	HTR008150	+
AAATCCAGCTTCT	15416	HTR017598	+
AAATCCAGCTTCT	15416	HTR035992	-
AAATCCGGCAGGG	3778	HTR007052	+
AAATCTACACAAA	8645	HTR017238	+
AAATCTACTGTGA	1925	HTR006061	+
AAATCTATGAGAT	17966	HTR001874	+
AAATCTCTCCTGG	14749	HTR000214	+
AAATCTGCACTGT	3373	HTR012296	+
AAATCTGTACAGT	7902	HTR012161	+
AAATCTTTTACTA	5232	HTR002467	+
AAATCTTTTTTTG	17249	HTR008473	+
AAATGACAGTGAA	10851	HTR003759	+
AAATGACCTGTGA	12756	HTR003601	+
AAATGACCTGTGA	12756	HTR008427	-
AAATGACTTGTCA	6831	HTR003457	+
AAATGAGAGACAA	7198	HTR008774	+
AAATGAGATTCAG	6882	HTR002660	+
AAATGATACGTAT	17837	HTR004139	+
AAATGCAACCTCA	8765	HTR003944	+
AAATGCATAACCT	6676	HTR014344	+
AAATGCCAGTGTC	819	HTR012341	+
AAATGCTATTGCA	3110	HTR012256	+
AAATGCTGACCTC	1790	HTR002248	-
AAATGCTTAATGG	1884	HTR019644	+
AAATGGAACATTT	11128	HTR011452	+
AAATGGAGCCCAG	1039	HTR012441	+
AAATGGGGCTGGG	1523	HTR001084	+
AAATGTAAAGCTT	13656	HTR013521	+
AAATGTAAAGCTT	13656	HTR049498	-
AAATGTAGCACAG	13312	HTR043937	+
AAATGTAGCACAG	13312	HTR045824	-
AAATGTATAGACT	16517	HTR002602	+
AAATGTGAGTCCC	17221	HTR063079	+
AAATGTGCCTTAA	7389	HTR006705	+
AAATGTGCTGCAG	4329	HTR015978	+
AAATGTGTGGCCT	14165	HTR002550	+
AAATGTTTTACTT	9954	HTR002776	+
AAATGTTTTGGGG	288	HTR029693	+
AAATTAAATAATT	17924	HTR006645|HTR062073	+
AAATTACTCTGAG	1709	HTR021305|HTR025931|HTR053698|HTR055952	+
AAATTACTCTGAG	1709	HTR050685|HTR051384|HTR061463	-
AAATTAGCCTTAA	9402	HTR010371	+
AAATTATCTTCAG	1738	HTR054643	+
AAATTCACATGAA	5404	HTR024417	+
AAATTCAGGTTTA	15310	HTR001553	+
AAATTCAGGTTTA	15310	HTR010917	-
AAATTCGTGATAT	5909	HTR000582	+
AAATTGACCGCTT	12417	HTR002238	+
AAATTGAGAGACA	5945	HTR017590	+
AAATTGTACTAGT	12728	HTR014684	+
AAATTGTGCAGTA	10564	HTR001457	+
AAATTGTGGAAAG	4764	HTR000847	+
AAATTGTGTCTCC	10807	HTR000995	+
AAATTGTGTTTAG	16473	HTR014406	+
AAATTTCACGTCG	4668	HTR011366	+
AAATTTCAGTGGC	14108	HTR010523	+
AAATTTCCTCCTC	469	HTR007178	+
AAATTTCTTAAAG	10690	HTR004742	+
AAATTTCTTAAAG	10690	HTR008214	-
AAATTTGAACTTC	10806	HTR002532	+
AAATTTGACCTGG	13285	HTR004715	+
AAATTTGCTTATT	7976	HTR013932	+
AAATTTGGATTCT	521	HTR002063	+
AAATTTGTCTCTT	12355	HTR011338	+
AAATTTTGAGAGG	12655	HTR001132	+
AAATTTTGAGCAA	12086	HTR006771	+
AAATTTTTGTTCT	16378	HTR006545	+
AACAAAAGATAAA	9924	HTR010832	+
AACAAACTCAACA	3871	HTR000605	+
AACAAAGAGGACT	12080	HTR003408	+
AACAAATAAAGGT	17595	HTR001892	+
AACAAATCAGGGA	14248	HTR000537	+
AACAAATGGTCAT	5846	HTR002808	+
AACAACATAGAAA	6120	HTR017722	+
AACAACCCCTCCC	8197	HTR001770|HTR004354	+
AACAACCGGGCAT	14481	HTR029568	+
AACAACGAGGACC	3920	HTR001887	+
AACAACTGCTACT	8115	HTR010140	+
AACAAGAAATGTT	12876	HTR001787	+
AACAAGAGCACTG	7871	HTR006034	-
AACAAGAGCACTG	7871	HTR006035	+
AACAAGAGTTACC	5315	HTR007505	+
AACAAGCAAGAAG	7546	HTR002254|HTR018842	+
AACAAGCAAGCCA	12404	HTR000283	+
AACAAGCAGAAGA	1525	HTR017714	-
AACAAGCAGAAGA	1525	HTR033175|HTR061575	+
AACAAGCAGACGC	7980	HTR011150	+
AACAAGGCCACGC	13127	HTR006603	+
AACAAGGTGAAAC	5037	HTR000065	+
AACAAGGTGAAAC	5037	HTR000227|HTR018440|HTR061362|HTR061363	-
AACAAGGTGGGTG	6909	HTR000283	+
AACAAGGTTTGCC	12651	HTR006513	+
AACAAGTGACAGA	12077	HTR029958	+
AACAATAGAAACA	5385	HTR006109	+
AACAATCATCACC	2511	HTR059946	+
AACAATCTCTGGA	3301	HTR064052	+
AACAATCTTCCCT	4424	HTR007935	-
AACAATCTTCCCT	4424	HTR046264	+
AACAATGAAGTAT	2361	HTR000778	+
AACAATGCTGGGG	11160	HTR001011|HTR010632	+
AACAATGCTGGGG	11160	HTR038703	-
AACACAAAAACCA	4895	HTR011555	+
AACACAAAGCACA	459	HTR011900	+
AACACAAATAGCT	4799	HTR010588	+
AACACACACTGGG	1247	HTR001748	+
AACACACAGAAAA	8803	HTR010799	+
AACACAGGCTAAA	5342	HTR010508	+
AACACAGTCAAAG	7333	HTR012349	+
AACACATTCACTC	15767	HTR002606	+
AACACCAACCTGG	13502	HTR003405	+
AACACCAGCGGGA	4400	HTR002773	+
AACACCAGCGGGA	4400	HTR019524	-
AACACCCTTTCTT	5168	HTR001231	+
AACACCGACCTGA	11327	HTR002534	+
AACACCGACTCCA	15857	HTR004622	+
AACACCGTGCCCG	1227	HTR010393	+
AACACCTTAAAAT	15607	HTR009269	+
AACACTAACCATC	2421	HTR008966	+
AACACTAGTGCCA	17486	HTR001447	+
AACACTATGCTTG	17742	HTR001799	+
AACACTTCCTCAA	5150	HTR015063	-
AACAGAATCAGAG	13827	HTR003208	+
AACAGACAAATGC	3425	HTR000825	+
AACAGACAACATC	17553	HTR016619	+
AACAGAGCAATGA	1081	HTR038984|HTR039933	+
AACAGAGTGAGAC	1469	HTR015602	+
AACAGATGTCCAG	629	HTR009129	+
AACAGCAATCTGA	4798	HTR000637	+
AACAGCATCCTAA	4321	HTR006280	+
AACAGCCAACTGC	15617	HTR001460	+
AACAGCCGGAAGG	6621	HTR000045	+
AACAGCCTCCTCT	7229	HTR006249	+
AACAGCTGGAGAT	14566	HTR010342	+
AACAGCTGGAGAT	14566	HTR010721	-
AACAGGGAAATGA	9684	HTR004075	+
AACAGGGAAATGA	9684	HTR009862	-
AACAGGGACAAAA	11647	HTR003822	+
AACAGGGGTGAAA	5178	HTR000166	+
AACAGGGTGCCCA	1584	HTR008093	+
AACAGGGTGTCGT	11167	HTR004483	+
AACAGTATCAGTG	17693	HTR002438	+
AACAGTCAATTGT	9631	HTR014606	+
AACAGTCTGCAGC	7746	HTR028646	+
AACAGTGAAAAGA	348	HTR006022	+
AACAGTGGCAATG	10909	HTR001739	+
AACAGTGGTGATT	6684	HTR008632	+
AACAGTGTATCTC	2533	HTR008357	+
AACAGTGTGGGTT	16898	HTR003280	+
AACAGTTAATTTG	3756	HTR001848	+
AACAGTTACTGTG	11926	HTR004417|HTR005998	-
AACAGTTACTGTG	11926	HTR012226|HTR059013	+
AACAGTTCTAGTA	9313	HTR001278	+
AACATAATCAGAA	6292	HTR008134	+
AACATAATCAGAA	6292	HTR017786	-
AACATAATGGACC	7712	HTR003651	+
AACATAATGGGAA	6113	HTR058234	+
AACATACCGATTG	7497	HTR005627	+
AACATACCGATTG	7497	HTR011247	-
AACATACCTCCTC	16190	HTR000901	+
AACATAGTGAAAC	2502	HTR001928	-
AACATAGTGAAAC	2502	HTR003780	+
AACATCATTAAAG	3416	HTR014963	+
AACATCATTAAAG	3416	HTR023230	-
AACATCCACAGCG	7695	HTR046203	+
AACATCCCCCCAA	336	HTR002420|HTR036654|HTR046281	+
AACATCCCCCCAA	336	HTR047384	-
AACATCCGCGTGC	15818	HTR002056	+
AACATCCGGAGAT	9442	HTR001970	+
AACATCTCCCTGA	6265	HTR003551	+
AACATCTTTTCTT	11736	HTR002961	+
AACATCTTTTCTT	11736	HTR049070	-
AACATGAAATGAA	1291	HTR002365|HTR017238|HTR051885|HTR061569	+
AACATGAACCTGG	2607	HTR001249	+
AACATGCCTTTGG	14750	HTR006212	+
AACATGGAGAAAC	11592	HTR000151|HTR001293|HTR002354|HTR003847|HTR005835|HTR020565|HTR021428|HTR021938|HTR022555|HTR027638|HTR028235|HTR036303|HTR044425|HTR060665|HTR065719	+
AACATGGAGAAAC	11592	HTR002374|HTR002768|HTR014850|HTR023861|HTR048114|HTR059515|HTR059954|HTR063821|HTR065589|HTR066637	-
AACATGGCGAAAC	16499	HTR008570|HTR042266|HTR048458	+
AACATGGTGAAAC	9243	HTR000893|HTR002380|HTR002774|HTR003259|HTR004626|HTR005500|HTR007727|HTR012366|HTR014556|HTR018363|HTR044736|HTR049688|HTR058373|HTR059475|HTR059679|HTR063859	-
AACATGGTGAAAC	9243	HTR000971|HTR004044|HTR007931|HTR010155|HTR012822|HTR015738|HTR023309|HTR026144|HTR026914|HTR027894|HTR036735|HTR043133|HTR049947|HTR050177|HTR052006	+
AACATTCCAGGGT	14075	HTR001447	+
AACATTCGCAATG	9913	HTR010080	+
AACATTTATAGAT	4713	HTR055113	+
AACATTTATGACC	105	HTR004229	+
AACATTTCTCCTG	4939	HTR011744	+
AACCAACCTGGGT	1358	HTR003988	+
AACCAACCTTAAA	8692	HTR010740	+
AACCAAGAACGTC	1919	HTR027393|HTR046702	+
AACCAAGGCAGAT	11960	HTR002963	+
AACCACATAAAAC	13433	HTR000650	-
AACCACATAAAAC	13433	HTR015015|HTR061387	+
AACCACATGCACA	112	HTR004654	+
AACCACCTCCTGT	3363	HTR003285	+
AACCACTGAACTG	12068	HTR000278	+
AACCAGAAGAAGT	6041	HTR006803|HTR059856	+
AACCAGAGACAGT	10311	HTR015318|HTR021152	+
AACCAGATGACGA	2428	HTR006607	+
AACCAGATGATTA	15887	HTR014250	+
AACCAGATGGCAA	5422	HTR008329	+
AACCAGCTAAGAA	10988	HTR004804	+
AACCAGCTAAGAA	10988	HTR008921	-
AACCAGGAGGCAG	4778	HTR002113	+
AACCAGGCCTTAG	6147	HTR002802	+
AACCATCGCTTTA	12943	HTR003631	+
AACCATGAAGGAG	1501	HTR006062	+
AACCATTTCAAAC	6725	HTR000807	+
AACCATTTTAACT	2824	HTR008576	+
AACCCACAGAACA	12487	HTR006227	+
AACCCACATTAGA	8110	HTR004576	-
AACCCACATTAGA	8110	HTR007874	+
AACCCACCACTCA	1996	HTR005001	+
AACCCAGAGCTGA	3645	HTR001140|HTR063386	+
AACCCCAGACTGG	4771	HTR002615	+
AACCCCGACTGTG	15731	HTR001098	+
AACCCCGTGAAGG	11278	HTR044384	+
AACCCCTAACTTA	1387	HTR005312	+
AACCCCTATGCCA	4475	HTR000616	+
AACCCCTGACCTA	16234	HTR010343|HTR015645	+
AACCCCTGAGGTG	4085	HTR008838	+
AACCCGAGAATGT	5146	HTR004334	+
AACCCTACTTATC	15367	HTR004095	+
AACCCTGACCACC	5351	HTR002038	+
AACCCTGAGGGAT	6886	HTR001472	+
AACCCTGGTACAA	1633	HTR005808	+
AACCCTTTCTCTC	2302	HTR003471	+
AACCGGAGCGCTT	8430	HTR010107	+
AACCGGAGCGCTT	8430	HTR014740	-
AACCGGGAGCCGG	3913	HTR001316	-
AACCGGGAGCCGG	3913	HTR007970	+
AACCTAAGAATCC	15884	HTR021889	+
AACCTCAACTGCA	16613	HTR000867	-
AACCTCAACTGCA	16613	HTR002584	+
AACCTCACTCCCT	7077	HTR004563	+
AACCTCCCAGACA	10613	HTR006813	+
AACCTCGAGCTCT	49	HTR021439	+
AACCTCTGATTTT	15031	HTR000158	+
AACCTCTGCTGGT	9130	HTR044354	+
AACCTCTGCTGGT	9130	HTR046596	-
AACCTGACCGGAG	17615	HTR014261	+
AACCTGAGAAAAA	10039	HTR004670|HTR042822	+
AACCTGAGCGTGG	12605	HTR005991	+
AACCTGATGATTT	9714	HTR000275	+
AACCTGCCAGTGG	3246	HTR014937	+
AACCTGCTGTGAC	9144	HTR009246	+
AACCTGCTTCCCG	17483	HTR006707	+
AACCTGGAAGGAA	14611	HTR002638	+
AACCTGTGGCTGT	4422	HTR006388	+
AACCTTAAAGGAA	10350	HTR004744|HTR011360|HTR019787	+
AACCTTATGAACC	4005	HTR006067	+
AACCTTCAAAAAA	16605	HTR000673	+
AACCTTTAATTCA	3659	HTR008880	+
AACCTTTGTGTGC	8009	HTR002397	+
AACGAAAGATTAA	13394	HTR004100	+
AACGAAAGTCTGC	17226	HTR038942	-
AACGAAAGTCTGC	17226	HTR048113|HTR063383	+
AACGAAGAGGGAC	14949	HTR002973	+
AACGACAAAATGC	9644	HTR006347	+
AACGACATTGCCA	11148	HTR014940	+
AACGACCGGCTGA	16677	HTR002534	+
AACGACGCAGGAT	7175	HTR002874	+
AACGACGCCCTTT	7739	HTR062985	+
AACGACGGAGACA	266	HTR009582|HTR013615|HTR017517	+
AACGACGGAGACA	266	HTR011378|HTR042478	-
AACGAGCAGCAAG	15701	HTR004761	+
AACGAGCGCAAGC	4183	HTR038017	+
AACGAGTACCTCA	17667	HTR013904	+
AACGATATCCACA	16529	HTR001800	+
AACGATGGGAAGC	11114	HTR005518	+
AACGATGTGGAAG	5446	HTR003581	+
AACGATGTGGAAG	5446	HTR052161	-
AACGATTACGTGG	9966	HTR001836	+
AACGATTCACTAC	17277	HTR016552	+
AACGCACTTTCAG	3745	HTR019900	+
AACGCCAGCAAGA	11939	HTR000617	+
AACGCCGAGAACG	5266	HTR060105	+
AACGCCTCACTGA	13777	HTR001806	+
AACGCCTGCCCTC	8397	HTR032062	+
AACGCGACTGTAT	14033	HTR000773	+
AACGCGAGCGGAC	14157	HTR008849	-
AACGCGAGCGGAC	14157	HTR016446	+
AACGCGAGGGGCC	1302	HTR010226	+
AACGCTAACAGCT	963	HTR010164	+
AACGCTTTGCTGC	2959	HTR008530	+
AACGGCCACTCCA	3481	HTR007033	+
AACGGCTGACCTT	11382	HTR043908	+
AACGGCTGACCTT	11382	HTR061848	-
AACGGCTGCCCAG	14296	HTR007059	+
AACGGTGTCTTCT	17271	HTR013261	+
AACGTAAATCACT	14870	HTR057251	+
AACGTCCTCCATG	8996	HTR001504	+
AACGTGACTGTTG	7373	HTR010664	+
AACGTGCTGATGG	6322	HTR014458	+
AACGTGCTGGAAG	8497	HTR009521	+
AACGTGCTGTACA	14133	HTR002261|HTR052482	+
AACGTGGAAATCT	9034	HTR001770	+
AACTAAAGAAAAT	5455	HTR002667|HTR062143	+
AACTAAAGCTCTT	16391	HTR002857|HTR052374	-
AACTAAAGCTCTT	16391	HTR056366	+
AACTAAATAAACG	7744	HTR004731	+
AACTAAGAAATGG	7298	HTR006498	+
AACTAATAGCTCT	9502	HTR003625	+
AACTAATGTTGTT	17982	HTR007358	+
AACTACAGTAGAA	2384	HTR017753	+
AACTACATTAGAT	14301	HTR004982	+
AACTACCTGATTT	14014	HTR007823	+
AACTACGCCCAGC	2036	HTR008580	+
AACTACTCAAACT	7951	HTR021897	+
AACTAGAAGAATT	6126	HTR004207	+
AACTAGATGAAAA	9729	HTR004099	+
AACTATAAGCACA	11281	HTR003347	+
AACTATAGGATGA	5692	HTR000195|HTR020015|HTR042852	+
AACTATGACTTTC	7160	HTR000756	+
AACTATTTGCCTG	1560	HTR006529	+
AACTCAGGGAAAC	2422	HTR015536	+
AACTCAGTGTTCA	3467	HTR010683	+
AACTCCACCTTCT	7354	HTR003233	+
AACTCCACGCGCT	10226	HTR007846	+
AACTCCCCCAAGG	3955	HTR061952	+
AACTCCCGAAGGA	7384	HTR002038	-
AACTCCTGAAAGA	10496	HTR008061	+
AACTCCTGTCTGG	13762	HTR010712	+
AACTCTACATTCA	17075	HTR023306	+
AACTCTAGGATTT	11392	HTR002260	+
AACTCTAGGCTCC	4681	HTR007818	+
AACTCTCTAATGG	14895	HTR006476	+
AACTCTTCCAACT	52	HTR000778	+
AACTCTTCCTATC	14792	HTR009155	+
AACTCTTCTCTGC	1856	HTR000532	+
AACTGAAAAAAGC	9151	HTR026298	+
AACTGAAAGTAAA	17010	HTR009125	+
AACTGAACCAGTA	11983	HTR002587|HTR021907	+
AACTGAAGACCCC	8509	HTR017677	+
AACTGAGGAAACT	9269	HTR004093	+
AACTGAGGAAGAT	7710	HTR005405	+
AACTGAGGTCAGG	6538	HTR002540|HTR002559|HTR004214|HTR006703|HTR007381|HTR018157|HTR024559|HTR026670|HTR027802|HTR035984|HTR051129|HTR058996|HTR059625	+
AACTGAGGTCAGG	6538	HTR005487|HTR008057|HTR009061|HTR012707|HTR014264|HTR014383|HTR015938|HTR016598|HTR020643|HTR021100|HTR027418|HTR038208|HTR048696|HTR049320|HTR051369|HTR055386|HTR055966|HTR058870|HTR059282|HTR059852|HTR059966|HTR061353|HTR061370	-
AACTGAGGTTGGG	2775	HTR010931	+
AACTGATAAGTTG	9452	HTR003012	+
AACTGATTTTTGT	16039	HTR011017	+
AACTGCCACGGTC	6929	HTR008185	+
AACTGCTACAACG	15354	HTR010355	+
AACTGCTAGTCAC	2049	HTR001841	+
AACTGCTCCATCT	4571	HTR049658	+
AACTGCTCTGAAG	5780	HTR004654	+
AACTGCTGGAAAT	2375	HTR006127	+
AACTGGAACCTCT	14663	HTR010104	+
AACTGGAACTTGA	4891	HTR006898	+
AACTGGAGGCTCA	7184	HTR002791	+
AACTGGTTTGTGT	2762	HTR003854	+
AACTGTACGCCTT	11015	HTR003345	+
AACTGTACTTAAC	8676	HTR000849	+
AACTGTAGCTTTA	3968	HTR015337	+
AACTGTGAAAAGA	2222	HTR007557	+
AACTGTGAGTGAT	5113	HTR010633	+
AACTGTGTAACAA	1775	HTR002752	+
AACTGTGTCTTAA	15842	HTR014354	+
AACTTAACTAAAG	16769	HTR012632	+
AACTTAATGAAAT	588	HTR001079|HTR001320|HTR050425	-
AACTTAATGAAAT	588	HTR005013|HTR006035|HTR025956	+
AACTTAATTCCTT	11733	HTR001090	+
AACTTACTGAAAA	9528	HTR000087	+
AACTTACTGAAAA	9528	HTR017965	-
AACTTAGACAGAT	14882	HTR029958	+
AACTTATTCCATT	11868	HTR006170	+
AACTTCAACATCG	7291	HTR002733	+
AACTTCATCCACA	7255	HTR002723|HTR006780|HTR016548	+
AACTTCATCGTGC	15281	HTR016241	+
AACTTCCAGCCAG	17616	HTR003769	+
AACTTCCCACAAA	13059	HTR000339	+
AACTTCCGCGACA	553	HTR003003	+
AACTTCCTCAGGA	14683	HTR003621	+
AACTTCCTCAGGC	8820	HTR003260|HTR046222|HTR060821|HTR061541|HTR061543	+
AACTTCCTCAGGC	8820	HTR019176	-
AACTTCCTGAGAG	15115	HTR000158|HTR061647	+
AACTTCCTGGAGT	13528	HTR003106	+
AACTTCGACAAAT	10265	HTR016812|HTR036443|HTR061846	+
AACTTCGACATTT	14631	HTR004658	+
AACTTCTTGATGC	12910	HTR001123	+
AACTTGACACAAC	5633	HTR018006	+
AACTTGAGTCCAA	4304	HTR006627	+
AACTTGATGTCTT	3857	HTR063688	+
AACTTGCAAAAGA	10248	HTR015278	-
AACTTGCAAAAGA	10248	HTR016058	+
AACTTGCTGCATC	4120	HTR009546	+
AACTTGGACAGGA	3615	HTR001939	+
AACTTGGTAATGA	3565	HTR026767	+
AACTTGGTAGGGG	17107	HTR000523	+
AACTTGTCAGGAG	13543	HTR007132	+
AACTTGTTTTTCC	8697	HTR000363	+
AACTTTAAGAAGA	9357	HTR003002	+
AACTTTCCTTCTG	6150	HTR006670	+
AACTTTCTCAGCT	7399	HTR004355	+
AACTTTGTATATT	8044	HTR005361	+
AAGAAAAAGACAA	2869	HTR014463	+
AAGAAAAATAAGG	13121	HTR005979|HTR035875|HTR048816|HTR062478	+
AAGAAAAATAAGG	13121	HTR014027	-
AAGAAAAATGGTA	2126	HTR057604	+
AAGAAAACGAAGC	7456	HTR002237	+
AAGAAAAGCAACT	13485	HTR002417	+
AAGAAAAGCCATA	6543	HTR008461	+
AAGAAAATGAAGC	14501	HTR005326	+
AAGAAACGTGTGA	7074	HTR000795	+
AAGAAACTGGAAA	187	HTR003992	+
AAGAAAGAAGAGA	17250	HTR000657	+
AAGAAAGAGAATG	3601	HTR029621|HTR041261	+
AAGAAAGAGATGG	611	HTR034855	+
AAGAAAGATGAGA	13271	HTR002961	-
AAGAAAGATGAGA	13271	HTR049070	+
AAGAAAGTGGGGG	7171	HTR003656	+
AAGAAAGTGTTGG	443	HTR011366	+
AAGAAATCAGGAT	9484	HTR002341	+
AAGAAATCTGTGT	528	HTR012261	+
AAGAAATGCATTG	7837	HTR003735	+
AAGAAATGTCTCT	9657	HTR000740	+
AAGAAATGTCTCT	9657	HTR038969	-
AAGAACAAAAAAA	2866	HTR012278	-
AAGAACAAGAACC	16876	HTR003711	+
AAGAACAATGACT	15069	HTR003979|HTR056651	+
AAGAACAATGCCT	11562	HTR001755|HTR056428	+
AAGAACAATGCCT	11562	HTR022787	-
AAGAACCTAGACC	4048	HTR012429	+
AAGAACGAAAACG	2670	HTR004893	+
AAGAACGCAGACA	9187	HTR011227	+
AAGAACTATTTGG	2323	HTR058286	+
AAGAACTGGCAGA	15451	HTR002257	+
AAGAACTGGCTGG	13448	HTR001964	+
AAGAACTGGCTGG	13448	HTR050006	-
AAGAACTTCTTCT	10202	HTR006657	+
AAGAACTTGGCCC	1593	HTR000422	+
AAGAAGAAAAATG	3445	HTR003965	+
AAGAAGAAGCTGG	2456	HTR004935	+
AAGAAGAATTTGC	14140	HTR004786	+
AAGAAGACAGAGA	5484	HTR002821	+
AAGAAGACAGAGA	5484	HTR008265	-
AAGAAGAGCTCAA	8631	HTR002518	+
AAGAAGATTGCTG	8737	HTR003592|HTR058400|HTR062096	+
AAGAAGATTTCCC	16774	HTR002548	+
AAGAAGCCCCGCC	14401	HTR001806	+
AAGAAGGAAAAGA	6809	HTR006130	+
AAGAAGGCCACTG	6777	HTR010146	+
AAGAAGGTGGAGA	11359	HTR003894	+
AAGAAGTGGGGGC	13227	HTR005117	+
AAGAAGTGGGGGC	13227	HTR049673	-
AAGAATCCTGCTC	7091	HTR035437	+
AAGAATCTGGAAA	7806	HTR004939	+
AAGAATCTTAACA	985	HTR007817	+
AAGAATCTTTTGT	7992	HTR002982	+
AAGAATGGCAAGA	14085	HTR004451	-
AAGAATGGCAAGA	14085	HTR007826|HTR062127|HTR062128	+
AAGAATTCTACCA	6971	HTR010663	+
AAGAATTGCAAAA	6719	HTR010304	+
AAGAATTTCACAG	396	HTR000045	+
AAGAATTTGGGTG	13483	HTR010096	+
AAGAATTTGGTGT	7	HTR001875	+
AAGAATTTTGGGG	5039	HTR000032	+
AAGAATTTTGGGG	5039	HTR048864	-
AAGACAAGATGGA	13334	HTR000566	+
AAGACAAGATGGA	13334	HTR032018	-
AAGACAATCCTGG	5430	HTR000549	-
AAGACAATCCTGG	5430	HTR046196|HTR054776|HTR059579|HTR059766	+
AAGACACAGCCAT	255	HTR014166	+
AAGACACAGCCAT	255	HTR051155	-
AAGACACAGGCAT	9864	HTR003274	+
AAGACACCTTTTA	2484	HTR017602	+
AAGACACTGTCTC	5207	HTR003679	+
AAGACAGAAGACG	10065	HTR000667	+
AAGACAGAGACAG	9234	HTR056661	+
AAGACCAAGAACC	7567	HTR006079	+
AAGACCACCCTGG	5296	HTR000088|HTR000892|HTR001461|HTR003611|HTR008275|HTR011701|HTR012564|HTR058626	-
AAGACCACCCTGG	5296	HTR001920|HTR004189|HTR004856|HTR024267|HTR030626	+
AAGACCACGGTGA	2979	HTR016524	-
AAGACCAGAAAGA	10436	HTR021068	+
AAGACCAGCCTGA	787	HTR007981|HTR008697	+
AAGACCAGCCTGA	787	HTR020264|HTR048864	-
AAGACCAGTCTGG	3072	HTR004802|HTR046726	-
AAGACCAGTCTGG	3072	HTR036584|HTR060944	+
AAGACCATCCTCG	16969	HTR041517|HTR061984	+
AAGACCATCCTCG	16969	HTR049162	-
AAGACCATCCTGA	9635	HTR002606|HTR012624|HTR024130|HTR030976|HTR050517	-
AAGACCATCCTGA	9635	HTR005154|HTR008970|HTR014851|HTR018713	+
AAGACCATCCTGC	9676	HTR006237|HTR012338|HTR016705	+
AAGACCATCCTGT	1874	HTR000095|HTR003853	+
AAGACCATCCTGT	1874	HTR005175|HTR010476	-
AAGACCATCCTTG	16282	HTR015778	+
AAGACCATCCTTG	16282	HTR061632	-
AAGACCATCGTGG	6196	HTR008428	+
AAGACCATCTGGC	2068	HTR002234	-
AAGACCATCTGGC	2068	HTR010753|HTR049497	+
AAGACCATCTTGG	8841	HTR000605|HTR000688|HTR002061|HTR003761|HTR005009|HTR005061|HTR005538|HTR010286|HTR015989|HTR022769|HTR051256|HTR060418	-
AAGACCATCTTGG	8841	HTR001349|HTR005504|HTR010156|HTR027756|HTR044127|HTR056598|HTR060347|HTR060609|HTR065943	+
AAGACCATGCTGG	15877	HTR022037	+
AAGACCATGCTGG	15877	HTR026186	-
AAGACCCTCAACA	14934	HTR000158|HTR003260|HTR003621|HTR013096|HTR013690|HTR013999|HTR015573|HTR018242|HTR028575|HTR046222|HTR061541|HTR061543|HTR062387|HTR062404	+
AAGACCCTCAACA	14934	HTR064626	-
AAGACCCTGTCTC	7877	HTR001202|HTR004737|HTR007549|HTR009023	-
AAGACCCTGTCTC	7877	HTR027933	+
AAGACCGATTGGT	2636	HTR002387	+
AAGACCGGCGTGG	3793	HTR010385	+
AAGACCTGCCAAT	2534	HTR001320	+
AAGACGAGCCTGC	12623	HTR004672	+
AAGACGTCAGGAG	4716	HTR063119	+
AAGACTATCCTGG	11308	HTR001070|HTR001119|HTR001997|HTR013644|HTR017130|HTR018420|HTR050475|HTR059264	-
AAGACTATCCTGG	11308	HTR001436|HTR007727|HTR009826|HTR011919|HTR017089|HTR028091|HTR048681|HTR056683	+
AAGACTCCATCTC	1532	HTR015678|HTR026802|HTR055386	-
AAGACTCCATCTC	1532	HTR028646|HTR047081|HTR058345|HTR059465	+
AAGACTCTGTCTC	7033	HTR008358|HTR012202|HTR016062	-
AAGACTCTGTCTC	7033	HTR046700|HTR051778	+
AAGACTGCAGTGA	3256	HTR001386|HTR015346|HTR036874	+
AAGACTGCAGTTT	4701	HTR005673	-
AAGACTGCAGTTT	4701	HTR009086	+
AAGACTGGAGACA	13254	HTR000546|HTR033408|HTR057953	+
AAGACTGGAGACA	13254	HTR048867	-
AAGACTGGTGCCC	12461	HTR001775|HTR003675|HTR043910	+
AAGACTGTCCTGG	6000	HTR000416	-
AAGACTGTCCTGG	6000	HTR012023|HTR044111	+
AAGACTTCAAATC	11947	HTR001150	+
AAGACTTGGAACC	13371	HTR046242	-
AAGACTTGGAACC	13371	HTR056275	+
AAGAGAAAGGTCC	538	HTR018422	+
AAGAGAATCAACA	6087	HTR011843	+
AAGAGAATGTGCC	16606	HTR005488	+
AAGAGACCTTGAG	16488	HTR006816	+
AAGAGAGAGTATG	15492	HTR003147	+
AAGAGAGCAGCAC	15381	HTR002810	+
AAGAGAGTTAATT	2597	HTR000068	+
AAGAGATTGAGAC	13826	HTR018265|HTR042822|HTR053978	+
AAGAGCAACAAGC	14475	HTR038385	+
AAGAGCAGCTTCA	78	HTR012161	+
AAGAGCAGTGCTT	8107	HTR000319	+
AAGAGCATGGCGG	2650	HTR002072	+
AAGAGCCTACCTA	5434	HTR046865	+
AAGAGCTCCCTTT	15965	HTR057558	+
AAGAGCTTCCTGC	2654	HTR005402	+
AAGAGGAAAGAGA	12596	HTR003900	+
AAGAGGAAGCATG	12923	HTR010334	+
AAGAGGAATAAGC	2519	HTR002526	+
AAGAGGATTTGGA	4410	HTR000293	+
AAGAGGATTTGGT	5350	HTR001274	+
AAGAGGGAGTTCA	6384	HTR006139	-
AAGAGGGAGTTCA	6384	HTR008629	+
AAGAGTAATTACC	7041	HTR037472	+
AAGAGTCTTCTGA	1972	HTR005297	+
AAGAGTTAAATAA	7531	HTR006330	+
AAGAGTTTCTCAT	2798	HTR003345	+
AAGAGTTTGAGAC	16453	HTR007456|HTR055959	+
AAGAGTTTGAGAC	16453	HTR039577	-
AAGATACGGAAGA	1721	HTR003644	+
AAGATATGGAAGC	3139	HTR003881	+
AAGATATGTCTTC	7743	HTR002615	+
AAGATGACCAAGA	8768	HTR002549	+
AAGATGACCAAGG	5586	HTR002549	+
AAGATGCCGAACC	3329	HTR010083	+
AAGATGGAACAAC	4620	HTR014667	+
AAGATGGATGTTG	4760	HTR015329	+
AAGATGGTGATGG	9816	HTR005247	+
AAGATGGTTCTCA	8532	HTR002596	+
AAGATGTGGAGGA	6984	HTR007564	+
AAGATGTTGCTGA	3307	HTR049855|HTR063702	+
AAGATGTTTCAGT	2163	HTR012296	+
AAGATTCGGGTGC	6114	HTR002063	+
AAGATTGCGCCAT	17951	HTR015046	+
AAGATTGGACTGC	3917	HTR005378	+
AAGATTTGGATGA	6542	HTR000649	+
AAGATTTGGTTTC	7374	HTR008981	+
AAGATTTTGTAGA	17449	HTR004072	+
AAGCAAACCCAGG	11595	HTR002072	-
AAGCAAACCCAGG	11595	HTR010152	+
AAGCAAATAAATT	10476	HTR012211	+
AAGCAAGAACCAG	13383	HTR000090|HTR047384|HTR055340	+
AAGCAATCATTGT	11049	HTR003226	+
AAGCAATCCTCCC	4058	HTR000415|HTR007476|HTR010555|HTR015957|HTR030132|HTR035924|HTR043256|HTR043976|HTR050983|HTR053356|HTR056211|HTR061328|HTR061341|HTR061342|HTR062985|HTR063993|HTR065145	+
AAGCAATCCTCCC	4058	HTR003002|HTR012158|HTR021757|HTR021973|HTR060251	-
AAGCAATGGAAAA	4216	HTR062982	+
AAGCAATGGAAAC	11556	HTR007125	+
AAGCAATTATCTT	7359	HTR007870	+
AAGCACTCGAGGC	14217	HTR026183	+
AAGCACTCGAGGC	14217	HTR066744	-
AAGCACTGGCCTC	8483	HTR046199	+
AAGCAGAAAAAAG	4870	HTR017238	+
AAGCAGAAAACAA	12900	HTR004117	+
AAGCAGAAGAACC	10233	HTR004935	+
AAGCAGAAGGTCC	17781	HTR017827	+
AAGCAGAGAAAAT	813	HTR014604	+
AAGCAGATTCCAC	12230	HTR012668|HTR051813	+
AAGCAGATTCCAC	12230	HTR055508	-
AAGCAGGAGCTGA	3169	HTR001887	+
AAGCAGGCACTTC	13561	HTR060419	+
AAGCAGTAGCTCT	3994	HTR016379	+
AAGCAGTGGAATT	8512	HTR003419	+
AAGCAGTTAGTAA	552	HTR019955	+
AAGCATAACTATG	1419	HTR008311	+
AAGCATGAATTGC	11847	HTR051490	+
AAGCATGCCTGTC	1366	HTR044594	-
AAGCATGCCTGTC	1366	HTR048943|HTR056243	+
AAGCATTCCAGAC	11153	HTR005391	+
AAGCATTTGCGTT	32	HTR006000	+
AAGCCAAACAGTA	11991	HTR012204	+
AAGCCAAACAGTA	11991	HTR015050|HTR052752	-
AAGCCAAGCTGAC	14465	HTR003436	+
AAGCCACAAGAGT	2655	HTR003102	+
AAGCCACTGCATT	2108	HTR001330|HTR047348	+
AAGCCACTGCATT	2108	HTR017826|HTR047305|HTR050722	-
AAGCCACTTACCT	5034	HTR012481	+
AAGCCATATTCAG	13387	HTR000731	+
AAGCCATCCAGGA	10861	HTR004027|HTR005836	+
AAGCCATCGGAGC	9348	HTR004735	+
AAGCCATCGGAGC	9348	HTR006351	-
AAGCCATTGCACT	15875	HTR001350|HTR002158|HTR002432|HTR011085|HTR012646|HTR022805|HTR047228|HTR063040|HTR066240	-
AAGCCATTGCACT	15875	HTR014383|HTR019508|HTR020795|HTR026647|HTR039103|HTR047219|HTR059359|HTR060259|HTR060339	+
AAGCCATTGCATT	4200	HTR059431	+
AAGCCCATGTTGA	4731	HTR004845	+
AAGCCCGAGCACA	10315	HTR060006	+
AAGCCCTGCTTAA	11715	HTR000062|HTR021245	+
AAGCCGAAGCCTG	7476	HTR006803	+
AAGCCGACCCAGA	2747	HTR012668	+
AAGCCTAACTACC	5477	HTR046600	+
AAGCCTCACAGGC	17325	HTR022299	+
AAGCCTCTGTGCC	306	HTR011415	+
AAGCCTGCCTCAA	7392	HTR003003	+
AAGCCTGTGAATA	5489	HTR010463	+
AAGCCTTCAAATC	14902	HTR000028	+
AAGCCTTCTCAGC	7126	HTR010314	+
AAGCCTTTCTTTC	10230	HTR014345	+
AAGCGCAACCTCT	13209	HTR003731	+
AAGCGCAACTCCA	2435	HTR009582|HTR013615|HTR017517	+
AAGCGCAACTCCA	2435	HTR042478	-
AAGCGCCTGAGAA	11865	HTR003578|HTR003579|HTR051598|HTR061629	+
AAGCGGAAAGAGT	14725	HTR003033	+
AAGCGGGAGCAGA	11574	HTR003957	+
AAGCGGGAGCAGA	11574	HTR004775	-
AAGCGGGAGGAGA	9868	HTR014250	+
AAGCGGGAGGAGG	17955	HTR003242	+
AAGCGGGCCTACC	1542	HTR004619	+
AAGCGGGGGGCGC	2379	HTR000198|HTR042734|HTR061468	+
AAGCGTGCTTTCC	12237	HTR001276|HTR055377|HTR061998	+
AAGCGTGGGCGGT	8649	HTR008234	+
AAGCTACACATCA	13585	HTR003594	+
AAGCTACAGATAT	9028	HTR014346	+
AAGCTAGTGAAGA	4761	HTR000328	+
AAGCTCAAGAATA	7221	HTR002627	+
AAGCTCCTACCAC	17186	HTR002356	-
AAGCTGAAATGAA	4404	HTR011090	+
AAGCTGACAGACC	7736	HTR004860	+
AAGCTGACCACCC	9974	HTR003417	+
AAGCTGAGCCTGA	12292	HTR004622	+
AAGCTGAGCCTGA	12292	HTR006283	-
AAGCTGAGCGAGC	7007	HTR003252	+
AAGCTGGAGGAGG	14932	HTR002587	+
AAGCTGGCCTCGG	3908	HTR006817	+
AAGCTGTAAAAAA	13185	HTR002307	+
AAGCTGTCCGAAC	10501	HTR006098	+
AAGCTGTGAGACA	315	HTR008651	+
AAGCTGTGTGACT	12390	HTR006094|HTR043011	+
AAGCTTGGCCGGA	12652	HTR002559	+
AAGCTTGTCCAAC	6308	HTR004282|HTR012639	+
AAGCTTGTCCAAC	6308	HTR059204	-
AAGCTTTCTGTGT	13825	HTR006763	+
AAGGAAAAATTAC	2649	HTR059040	+
AAGGAAAAGTGAA	15073	HTR008185	+
AAGGAAAATAGCT	3558	HTR014901	+
AAGGAAATTGGTG	8098	HTR016223	+
AAGGAACAATGTC	16472	HTR001314	+
AAGGAACTGGGGG	12305	HTR008893	+
AAGGAAGAGCTTC	10360	HTR004753	+
AAGGAAGATGGAA	5043	HTR022974	+
AAGGAAGGAAGTC	12144	HTR008196	+
AAGGAAGGCTGCC	12896	HTR000157	+
AAGGAAGTTCCTA	6821	HTR009014	+
AAGGAATCTTTCT	2652	HTR000638	+
AAGGACAGGGAGT	2795	HTR056637	+
AAGGACAGGGGAG	14987	HTR000153	+
AAGGACAGGGGAG	14987	HTR035443	-
AAGGACAGTGTGG	10032	HTR003639	+
AAGGACCAGCTCA	5819	HTR003337	+
AAGGACCTCCACA	12556	HTR003043	+
AAGGACCTGAAGA	17058	HTR004923	+
AAGGACGGATGAT	9335	HTR003592	+
AAGGACTCATTCC	5695	HTR000946	+
AAGGACTCTGGAT	5953	HTR021929	+
AAGGACTGCTGTG	899	HTR060264	+
AAGGACTTAAATC	4346	HTR017224	+
AAGGACTTAAATC	4346	HTR029032	-
AAGGACTTTTTGG	15909	HTR062901	+
AAGGAGAACAAAA	6013	HTR033755	+
AAGGAGAAGATAG	14087	HTR008199	+
AAGGAGAGACGGA	3385	HTR002069|HTR061813	+
AAGGAGAGTCACA	17818	HTR000697	+
AAGGAGATGCTTT	1589	HTR006880	+
AAGGAGCACCTTC	16700	HTR009007	+
AAGGAGCGCGGCG	11880	HTR013372	+
AAGGAGGAACCTG	9468	HTR004752	+
AAGGAGGAACTGC	789	HTR000164	+
AAGGAGGATGAGC	9076	HTR003698	+
AAGGAGGGATGGA	13540	HTR020510	+
AAGGAGGTGGATG	8259	HTR003836|HTR006154	+
AAGGAGTGTGGCT	17798	HTR006452	+
AAGGAGTTTTCAG	17942	HTR008731|HTR011375	+
AAGGATAGACAAG	9358	HTR002260	+
AAGGATATTTGAA	5105	HTR003342	+
AAGGATGAAAGCT	8515	HTR001139	+
AAGGATGATGAAA	14825	HTR000705|HTR060467|HTR061544	+
AAGGATGATGAAA	14825	HTR000706	-
AAGGCAACAACTC	7004	HTR002573	-
AAGGCAAGAGAAG	11051	HTR003271	+
AAGGCACTAATGT	13056	HTR004939	+
AAGGCACTAGCAG	8848	HTR019496|HTR026413|HTR056883	+
AAGGCACTCCTGG	13217	HTR000847	-
AAGGCACTCCTGG	13217	HTR001092	+
AAGGCACTTCAAC	8614	HTR000127|HTR041385	+
AAGGCACTTCAAC	8614	HTR000128	-
AAGGCAGAGCAGG	8103	HTR006154	+
AAGGCAGGAGCAG	3538	HTR002037	+
AAGGCAGGGAAAG	6002	HTR007224	+
AAGGCAGTCAAAA	6266	HTR008610	+
AAGGCAGTTCAGA	7926	HTR004321|HTR019276	+
AAGGCCACAGGGA	11017	HTR002315	+
AAGGCCATAACCC	14912	HTR006684	+
AAGGCCCTGGAAC	15447	HTR043970	+
AAGGCCTACAGCT	6402	HTR003374	+
AAGGCCTAGAAAA	4912	HTR000095	+
AAGGCCTCGAAGT	15036	HTR001396	+
AAGGCCTTATTTA	4884	HTR014636	+
AAGGCGCTGGTGC	10014	HTR046463	+
AAGGCGCTGGTGC	10014	HTR063024	-
AAGGCGGAGAGGA	7165	HTR007929	+
AAGGCGGCCCTGG	12426	HTR046204	+
AAGGCGGTGGAGG	4879	HTR013154	+
AAGGCGGTTTCAG	17678	HTR008371	+
AAGGCTACAGTGA	6107	HTR002437|HTR003974|HTR014390|HTR021751|HTR025800	+
AAGGCTACAGTGA	6107	HTR026020|HTR026577	-
AAGGCTACCGTAT	17131	HTR008808	+
AAGGCTCATGTAG	2445	HTR005165	+
AAGGCTCCAGTGA	7953	HTR018196	+
AAGGCTGACCCTG	5962	HTR044102	+
AAGGCTGAGCTGC	14874	HTR004739	+
AAGGCTGCAGTAA	865	HTR001153|HTR003615|HTR012550|HTR022902	-
AAGGCTGCAGTAA	865	HTR023310	+
AAGGCTGGAAGAC	4583	HTR042822	+
AAGGCTGGGGTGG	15810	HTR013756	+
AAGGCTGTACAAC	2209	HTR002365|HTR002366|HTR061570|HTR061573	+
AAGGCTGTCTCCA	11795	HTR002867	+
AAGGCTGTGGAGG	16636	HTR005230|HTR032735	+
AAGGCTTTGAAGC	5486	HTR027499	+
AAGGCTTTGAAGC	5486	HTR038911	-
AAGGGAAAGATGA	6797	HTR015864	+
AAGGGAATGTAAC	10423	HTR002134	+
AAGGGAATGTAAC	10423	HTR011730	-
AAGGGAGGAACTT	14173	HTR004308	+
AAGGGCAAAAACT	14287	HTR007225	+
AAGGGCAATGCCA	10676	HTR004776	+
AAGGGCCGGAAAT	3436	HTR000842	+
AAGGGCTGTCCGC	11973	HTR001324	+
AAGGGGAAGAATA	8164	HTR051707	+
AAGGGGAAGAATA	8164	HTR060793	-
AAGGGGAAGCAAC	4095	HTR001317	+
AAGGGGAAGCAAC	4095	HTR036931	-
AAGGGGGACAAAG	6053	HTR008316	+
AAGGGGGTTGGGA	13194	HTR014191	+
AAGGGGTCCAATC	1260	HTR010635|HTR023043|HTR061870	+
AAGGGTTCTTCAC	9186	HTR001157	+
AAGGTATTTTGTA	286	HTR007058	+
AAGGTCAACATCG	2946	HTR015308	+
AAGGTCATAGAAA	9981	HTR010242|HTR061553	+
AAGGTCCTTTCCG	9042	HTR014200	+
AAGGTCTCACCAT	8704	HTR004331	+
AAGGTCTCACCAT	8704	HTR007973	-
AAGGTCTGCAAGG	12567	HTR004627	+
AAGGTCTGCGACG	14464	HTR046432	+
AAGGTCTTGGACT	4430	HTR000569	+
AAGGTCTTGGACT	4430	HTR055159	-
AAGGTGAAAAGGA	1479	HTR004953	+
AAGGTGACGATGG	4704	HTR017657	+
AAGGTGATGCACA	4105	HTR006194	+
AAGGTGATTCTGA	13751	HTR006679	+
AAGGTGCTCCTGG	20	HTR005723	+
AAGGTGGAGCCCA	1761	HTR001108	+
AAGGTGGCAGAAG	14172	HTR003849|HTR052413	+
AAGGTGGCCCAGC	2579	HTR000617	+
AAGGTGGCCCAGC	2579	HTR029714	-
AAGGTGTCCTGCC	16025	HTR004146	-
AAGGTGTCCTGCC	16025	HTR047181	+
AAGGTGTGAATAA	3094	HTR007029	+
AAGGTTCAAAAGC	10779	HTR014216	+
AAGGTTGATTGGC	6090	HTR007927	+
AAGGTTGCTCTTC	10134	HTR007710	+
AAGGTTGGGGCTT	11723	HTR006232	+
AAGGTTTAGTTTA	8448	HTR002081	+
AAGTAAAAATGCA	7988	HTR014983	+
AAGTAAATACACC	3984	HTR006282	+
AAGTAACATGTTG	9230	HTR002219	+
AAGTAAGCCTAAA	9549	HTR003641	+
AAGTACAAGATGC	9715	HTR005090	+
AAGTACCTGAGCC	16719	HTR014347	+
AAGTACCTTGAGA	1487	HTR000437	+
AAGTACGAGGAAG	4777	HTR004875	+
AAGTAGATATAGC	6763	HTR006067	+
AAGTAGGCTTCAT	6033	HTR000658	+
AAGTAGGGGAAGT	12006	HTR008588	+
AAGTAGTGAACCA	3954	HTR003641	+
AAGTATGAAAGGA	8502	HTR000686	+
AAGTATGAGGAGC	14458	HTR003260|HTR009577|HTR028575|HTR046222|HTR060821	+
AAGTCACTTTTGA	133	HTR006635	+
AAGTCCAAGCTCC	14320	HTR012423	+
AAGTCCAAGGGGC	10036	HTR010944	+
AAGTCCAGTGTCT	1946	HTR014595	+
AAGTCCCAGCTGG	2687	HTR052236	+
AAGTCCCTGGAGG	5821	HTR001734|HTR008915|HTR023902|HTR043944|HTR051214|HTR056200|HTR060154|HTR061481|HTR061482	+
AAGTCCTATGCCA	6471	HTR000261	+
AAGTCCTGCTACT	378	HTR001880	+
AAGTCCTTTGTGA	1609	HTR000440	+
AAGTCGGGAGAGG	14707	HTR003946	+
AAGTCGTGCTCCT	10922	HTR005165	+
AAGTCTCCCGGAA	8563	HTR012959	+
AAGTCTGAACTTC	14950	HTR010868	+
AAGTCTGGGAACA	7949	HTR017622	+
AAGTCTGTAGAAG	4815	HTR006036	+
AAGTCTTGTCAGT	13970	HTR014901	+
AAGTGAAGTGACA	1205	HTR028181	+
AAGTGACGTATTA	17093	HTR008274	+
AAGTGACTACTGG	13636	HTR018535	+
AAGTGACTGTCCC	13997	HTR006600	+
AAGTGACTTCTGC	24	HTR000078	+
AAGTGAGTTGATA	6496	HTR021305	+
AAGTGCAGCTGCT	6805	HTR007183	+
AAGTGCATTGAGG	10297	HTR014631	+
AAGTGCATTTGAC	1897	HTR009061|HTR011496	+
AAGTGCCGGATGG	11119	HTR019251	+
AAGTGCCTCCATT	11185	HTR002150	+
AAGTGCTCTGGGC	9055	HTR006837	+
AAGTGCTGAAAAC	11310	HTR000400	+
AAGTGGAAATGTA	4885	HTR015971	+
AAGTGGAAATTGA	2096	HTR009257	+
AAGTGGAAGAAAG	4039	HTR001320	-
AAGTGGAAGAAAG	4039	HTR011731|HTR027949|HTR054794|HTR060413|HTR062961	+
AAGTGGAATCTTG	6592	HTR011581	+
AAGTGGACTCGTG	14339	HTR029675|HTR062599	+
AAGTGGAGGCTCG	13562	HTR003017	+
AAGTGGATTGGTC	10461	HTR007956|HTR013386	+
AAGTGGCTTTTCC	12168	HTR005988	+
AAGTGGCTTTTCC	12168	HTR039412	-
AAGTGTAAATGTG	659	HTR014300	+
AAGTGTCTGCAGA	2480	HTR019703	+
AAGTGTGAGACAG	17063	HTR001309	+
AAGTGTGAGCTCC	11037	HTR000721	+
AAGTGTTACTTAT	17254	HTR007948	+
AAGTGTTCTTCCA	7307	HTR014344	+
AAGTGTTGAACGT	17821	HTR003271	+
AAGTTACAGGTTC	1789	HTR003950	-
AAGTTACAGGTTC	1789	HTR040966	+
AAGTTAGGATGCT	12575	HTR000684	+
AAGTTATCAAGGA	11919	HTR001040	+
AAGTTATCAAGGA	11919	HTR008429	-
AAGTTATTGGGGT	1533	HTR005375	+
AAGTTCACCAGTC	13822	HTR002453	+
AAGTTCATCATAT	2241	HTR006840	+
AAGTTCCAAGGAA	10279	HTR019365	+
AAGTTCCAGAGCC	1324	HTR003253	+
AAGTTCCCGCTGC	12547	HTR030548|HTR051343|HTR051345|HTR054585|HTR061826	+
AAGTTCCTTGCAA	7670	HTR002336	+
AAGTTCGAGGAGG	13605	HTR039467	+
AAGTTCTCTTTCC	1928	HTR007070	-
AAGTTCTCTTTCC	1928	HTR059402	+
AAGTTCTGAGATG	16098	HTR008493	+
AAGTTCTGCCTGC	6966	HTR054088	+
AAGTTCTTGTTAT	12833	HTR002272|HTR018212	+
AAGTTCTTTGTTC	17560	HTR000105	+
AAGTTGAAGAAAA	8223	HTR003002	+
AAGTTGAATCAGA	6726	HTR006607	+
AAGTTGAGTACCA	2756	HTR009448	+
AAGTTGATGATGG	4609	HTR004152|HTR034080	+
AAGTTGCACCTGT	9793	HTR006036	+
AAGTTGCAGAATG	12857	HTR010386	+
AAGTTGCTGAGGA	15166	HTR022657	+
AAGTTGCTTCTCG	17852	HTR027727|HTR043859	+
AAGTTGGCTTCAT	4479	HTR022274|HTR026140|HTR059193	+
AAGTTGGCTTCAT	4479	HTR026139	-
AAGTTGGGGGGAA	11932	HTR001955	+
AAGTTGGTGTCCC	17352	HTR010207	+
AAGTTGGTTTGCA	4602	HTR005652	+
AAGTTGTATATTT	16702	HTR004156	+
AAGTTGTCAAAGA	1276	HTR021451	+
AAGTTGTCCATCA	1229	HTR011138	+
AAGTTGTGGTGGA	11362	HTR003459	+
AAGTTGTTATTGA	9978	HTR044203	+
AAGTTGTTCCACT	5937	HTR009481	+
AAGTTGTTCCTGC	5549	HTR002388	+
AAGTTTAAATGAC	11531	HTR007321|HTR049230|HTR061850	+
AAGTTTAAATGAC	11531	HTR007323|HTR040741	-
AAGTTTAAGTCAG	13646	HTR002589	+
AAGTTTAAGTCAG	13646	HTR033223	-
AAGTTTATTGCAG	9022	HTR004625	+
AAGTTTCCTTCAG	1438	HTR000669	+
AAGTTTGAGTATG	3981	HTR001455	+
AAGTTTGGTCAGG	12258	HTR001354	+
AAGTTTGTACATA	8918	HTR002631|HTR056396|HTR059114|HTR061469|HTR061470	+
AAGTTTGTCTTCC	16755	HTR000167	+
AAGTTTGTGGCAC	1597	HTR003011	+
AAGTTTTAAATCC	9604	HTR000568	+
AAGTTTTAGACTC	14548	HTR029541	+
AAGTTTTCGATGT	16056	HTR046748	+
AAGTTTTTGCAGG	1899	HTR002180	+
AATAAAAGAAGAA	7443	HTR004278	-
AATAAAAGAAGAA	7443	HTR007262	+
AATAAAAGTTTTG	1129	HTR006405	+
AATAAAATCAAGA	5802	HTR005034	+
AATAAAATGTGAT	4742	HTR002672	+
AATAAACACAATG	3448	HTR017739	+
AATAAACAGCCAT	11415	HTR006979	+
AATAAACAGCTAC	11518	HTR000139	+
AATAAACAGTGTT	5822	HTR014651	+
AATAAACTGGCTT	15193	HTR001460	+
AATAAAGAGTAAT	13022	HTR008662	+
AATAAAGCTGTCC	2041	HTR004799	+
AATAAAGTCAGTG	10242	HTR004724|HTR062137	+
AATAAATACTGAG	2320	HTR001071|HTR002788|HTR009614|HTR019422|HTR039481	+
AATAAATACTGAG	2320	HTR001808|HTR014679|HTR044908	-
AATAAATCTTTTA	11187	HTR004203	+
AATAACAAGTTCT	3314	HTR026140	+
AATAACCTTGGTA	7513	HTR002518|HTR002519	+
AATAACTATGTCA	673	HTR014347	+
AATAACTTTGAAC	5704	HTR027069	+
AATAAGAAGAACC	11353	HTR017557	+
AATAAGAGCCAAA	8555	HTR004835	+
AATAAGCATGTCA	8104	HTR006202|HTR057545	+
AATAAGGCCGTAT	9110	HTR004771	+
AATAATAATGAGG	8339	HTR001739	+
AATAATGACAACC	6547	HTR005792	+
AATAATGGAGGCA	6406	HTR004597	+
AATAATGGAGGCA	6406	HTR057688	-
AATAATGGCTTTA	8150	HTR003733	+
AATAATTGGGAGA	8839	HTR002351	+
AATACAATAACAA	1504	HTR014850	+
AATACACGGAAGA	1303	HTR005116	+
AATACAGCAAAGC	10108	HTR001916	+
AATACAGCAAAGC	10108	HTR014259	-
AATACAGGAAACC	10945	HTR015517	+
AATACATAATCTT	2325	HTR008989	+
AATACCAACTGCA	7382	HTR000608|HTR052097	-
AATACCAACTGCA	7382	HTR061731	+
AATACCATTGCTT	3269	HTR007413	+
AATACCCATTGTA	2388	HTR000039	+
AATACCTGTTACC	5524	HTR026171	+
AATACGTTGCATC	15808	HTR012435	+
AATACTCTGCAGA	2189	HTR002424	+
AATACTTTGCATC	5592	HTR003934|HTR054332	+
AATACTTTGCATC	5592	HTR015394|HTR017012	-
AATACTTTGGATT	4365	HTR007138	+
AATACTTTGGATT	4365	HTR038420	-
AATAGATTGCCTA	3683	HTR058271	+
AATAGGAAAGCAT	9873	HTR000538	+
AATAGGAAAGCAT	9873	HTR018502	-
AATAGGGAGAGAA	13071	HTR002228	+
AATAGTAACCATC	2274	HTR044279	+
AATAGTTGCAGGA	16438	HTR008609	+
AATATGAAGAAAA	3295	HTR003700	+
AATATGAAGAAAA	3295	HTR055653	-
AATATGAGCACAA	2128	HTR007075	+
AATATGCTGAACA	3487	HTR017825|HTR061485	+
AATATGGCAGATG	15436	HTR015949	+
AATATGGGAAGCA	3647	HTR000637	+
AATATGGTGAAAC	1059	HTR006482	-
AATATGGTGAAAC	1059	HTR016697|HTR023831|HTR049528	+
AATATGTGACTGG	7218	HTR004653	+
AATATTCAAAGAC	4373	HTR011348	+
AATATTTATTGAC	11409	HTR012194|HTR049422	+
AATCAAAAAAAGT	12357	HTR002752	+
AATCAAATGTGAC	9002	HTR001812	+
AATCAACCCTGTG	15739	HTR021886	+
AATCACCTTCTGC	10913	HTR051869	+
AATCACGTGGACA	15551	HTR014370	+
AATCACTACATTA	2780	HTR002706	+
AATCAGAAAGGAA	938	HTR058291	+
AATCAGAGATTCA	12171	HTR004816	+
AATCAGCCTTGGT	976	HTR011004	+
AATCAGTGTCCGA	17170	HTR004816	+
AATCATGTTGAAG	12697	HTR004583|HTR004584|HTR053571|HTR061802	-
AATCATGTTGAAG	12697	HTR041678	+
AATCCAAGTGCTA	8540	HTR011063	+
AATCCATTGAGGA	17013	HTR001856	+
AATCCCAAGAATC	9848	HTR003965	+
AATCCCTAGTAAA	16814	HTR055471	+
AATCCCTCAAGAT	11705	HTR001092	+
AATCCTCAAGTGA	17229	HTR008043	+
AATCCTGAATTTC	8968	HTR005974|HTR061639|HTR061640|HTR061641|HTR062414	+
AATCCTGTTGCCT	15411	HTR000615	-
AATCGACCTTGTG	15952	HTR016181	+
AATCGACTTGCCT	2430	HTR003767	+
AATCGGATTGAGA	10112	HTR003375	+
AATCGGGACCTGT	9521	HTR015948	+
AATCGTGCATCCT	9198	HTR006088	+
AATCGTGCATCCT	9198	HTR007088	-
AATCTAAGATGAA	870	HTR006016	+
AATCTAGGTGGTG	15498	HTR006546	+
AATCTCAATTCCT	14181	HTR008007	+
AATCTGAACTATC	11470	HTR000855	+
AATCTGAGGAGAC	16742	HTR007451	+
AATCTGATGAAGC	17054	HTR003518	+
AATCTGGGCAACA	4345	HTR002644	-
AATCTGGGCAACA	4345	HTR019816	+
AATCTTGAAGTGA	17321	HTR001770	+
AATCTTGGAAATT	4347	HTR017593	+
AATCTTGTATTTT	6217	HTR001989	+
AATCTTTACAGAT	10651	HTR001346	+
AATCTTTGATGGT	15323	HTR017668	+
AATCTTTTCCTTC	13723	HTR001698	+
AATCTTTTCCTTC	13723	HTR001698|HTR001699|HTR001702|HTR003771|HTR057225|HTR061464|HTR061465	-
AATGAAACCTACA	839	HTR062976	-
AATGAAATGCACA	1583	HTR030382	+
AATGAACCATCTC	8727	HTR006243	+
AATGAAGGAGACA	12199	HTR019571	+
AATGAAGTGAGAA	12268	HTR005121|HTR052640|HTR062155	+
AATGAAGTGGATG	13519	HTR003594	+
AATGAATAAATAA	14907	HTR006462	+
AATGAATGAATAA	14426	HTR003131	+
AATGACAGAGCCT	9765	HTR002540	+
AATGACAGAGTGA	4710	HTR000498	+
AATGACATTTCCC	9075	HTR004565|HTR062899	+
AATGACTTCCCAC	17315	HTR006367	+
AATGAGAAGGAAG	13406	HTR002072	+
AATGAGACAGAAA	12863	HTR004879|HTR006426|HTR032067|HTR033538|HTR048561	+
AATGAGACAGAAA	12863	HTR015080|HTR025970|HTR049822|HTR061979	-
AATGAGAGAATGG	5701	HTR006593	+
AATGAGCGGCTAA	1390	HTR016140	+
AATGAGGAACAGA	3081	HTR010827	+
AATGAGGAAGGCC	8136	HTR006134	+
AATGATACACTTG	8773	HTR004957	+
AATGCAACGACGT	11416	HTR010128	+
AATGCACATCAGA	14845	HTR003921	+
AATGCACGTCACT	2092	HTR006155	+
AATGCAGAGGATG	2514	HTR003277	+
AATGCAGAGGATG	2514	HTR014576	-
AATGCAGCATTCA	16059	HTR006487	+
AATGCAGGGCATG	15366	HTR003806	+
AATGCATTTCATA	7566	HTR003680	+
AATGCATTTCATA	7566	HTR042263	-
AATGCCACTGACC	9861	HTR043896	+
AATGCCAGAAAAG	15774	HTR004708	+
AATGCCATCAGTC	8985	HTR005531	+
AATGCCATGACCT	9066	HTR006455	+
AATGCCCCTGTTT	13044	HTR061954	+
AATGCCCTCATTA	11911	HTR005601|HTR005973	+
AATGCCCTCATTA	11911	HTR051648	-
AATGCGCTAGTGC	9779	HTR008787	+
AATGCGTGTGCTA	15449	HTR007406	+
AATGCTGGCTTCC	12041	HTR007881	+
AATGCTTTTGTCA	6364	HTR026069	+
AATGGAACAGAAC	1101	HTR001158|HTR019847|HTR022193|HTR024612|HTR025180|HTR028355|HTR060214	-
AATGGAACAGAAC	1101	HTR007669|HTR012806|HTR014508|HTR024290|HTR024333|HTR024832|HTR025150|HTR028242|HTR036510|HTR044864|HTR048525|HTR050641|HTR061104	+
AATGGAATAGAAT	9119	HTR008676|HTR027189	-
AATGGAATAGAAT	9119	HTR023002	+
AATGGACTCTTGG	9455	HTR004196	+
AATGGACTTCCAG	9338	HTR005228	+
AATGGACTTTAAT	12871	HTR004767	+
AATGGATGTTGGG	13403	HTR005197	+
AATGGATTTACTG	18022	HTR010254	+
AATGGGAAAGGGG	10443	HTR004323	+
AATGGGATGATAT	5256	HTR006918	+
AATGGGCAGAGTG	14737	HTR008931	+
AATGGGTTCCAGT	7914	HTR010524	+
AATGGGTTTAACT	4947	HTR007559	+
AATGGTAAACTGT	7459	HTR058287	+
AATGGTATGGTTG	15905	HTR001351	+
AATGGTCAGATTT	466	HTR004210	+
AATGGTGAAAACT	9350	HTR005999	+
AATGGTGAGACCC	1869	HTR017548	+
AATGTACTTTTTA	10463	HTR014433	+
AATGTCCACATAT	1006	HTR058291	+
AATGTCCTAATGT	10105	HTR007835	+
AATGTCCTCAAGG	12916	HTR034792	+
AATGTGACGGCAG	6933	HTR009570	+
AATGTGAGGGATG	17976	HTR006644	+
AATGTGATTTGTG	9755	HTR012488	+
AATGTGCAAATCC	16539	HTR059843	+
AATGTGGAGATGG	15046	HTR000304|HTR001163|HTR056280|HTR061621	+
AATGTGTGTTCAG	4126	HTR002825	+
AATGTTGAAGGAG	3273	HTR006009|HTR062025	+
AATGTTTAGTAAA	8313	HTR009117	+
AATGTTTGTAGAT	8037	HTR007637|HTR015597|HTR019422|HTR034052|HTR058227	+
AATGTTTTGCAGT	6158	HTR003738	+
AATTACAGAATAA	17114	HTR014664	+
AATTACGAAATCT	11689	HTR010943	+
AATTACTGTCCTC	4166	HTR016106	+
AATTATCCCAACT	5307	HTR006383	+
AATTCAAAGTTAC	14405	HTR031626	+
AATTCAAGTCAGT	5225	HTR004773	+
AATTCAGGACTCT	7881	HTR017238|HTR061571	+
AATTCAGTGTCTG	16460	HTR014868	+
AATTCGACAGACA	15020	HTR008925	+
AATTCTACGGTTT	4293	HTR003312	+
AATTCTATGTCTG	13038	HTR006511	+
AATTCTCAGCTGG	307	HTR022927	+
AATTCTGAGGCAA	3424	HTR015345	+
AATTCTGCATGGT	6910	HTR001871	+
AATTCTGTTGGTA	10886	HTR057536	+
AATTCTTGCTCTG	15471	HTR006203	+
AATTGCGGTACCG	16787	HTR047448	+
AATTGGCTTACTT	907	HTR005822	+
AATTGGGAACAAA	14860	HTR061991	+
AATTGGTCATAGA	5009	HTR009005	+
AATTGGTCGTAAC	14547	HTR002394	+
AATTGTAAAGTGA	14439	HTR008430	+
AATTGTAGGAGGA	633	HTR012321	+
AATTGTGCTTTAG	8583	HTR000068	+
AATTGTGCTTTAG	8583	HTR061555	-
AATTTACTACCAC	17355	HTR004738	+
AATTTCAAACCCT	8090	HTR001619	+
AATTTCAAGAAGC	11272	HTR012241	+
AATTTCATTACCG	5585	HTR001880	+
AATTTCCAGAAGG	604	HTR007927	+
AATTTCCCTGTGT	4447	HTR002054	+
AATTTCTCCCAAG	3012	HTR009206	+
AATTTCTTTTAGA	4847	HTR021218	+
AATTTGAAGTCCC	6790	HTR000413	+
AATTTGCAATTGT	96	HTR003588	+
AATTTGCTTGCTG	13890	HTR003030	+
AATTTGGATACCA	10520	HTR007948	+
AATTTGGGCTTGG	16923	HTR059687	+
AATTTGTAATTGC	7729	HTR007930	+
AATTTGTCAATTT	3391	HTR052177	+
AATTTGTGAGTTT	12498	HTR003194	+
AATTTGTGATGCA	17854	HTR014953	+
AATTTGTGGGAAT	2849	HTR030534	+
AATTTTAAACAGT	9108	HTR002074|HTR002076|HTR007324	-
AATTTTACCCTGT	14089	HTR008439	+
AATTTTCATTCCC	4046	HTR013934	+
AATTTTGAGAGGA	8641	HTR010641	+
AATTTTGCAGTAG	14758	HTR003637	-
AATTTTGCAGTAG	14758	HTR047426	+
AATTTTGGAGACC	11532	HTR001812	+
AATTTTTATTGAG	2522	HTR001379	+
AATTTTTATTGAG	2522	HTR008202	-
AATTTTTATTTGG	16321	HTR005038	-
AATTTTTATTTGG	16321	HTR018625	+
AATTTTTGTTGTG	10346	HTR002095	+
ACAAAAAAATCAG	10516	HTR002089	-
ACAAAAAAATCAG	10516	HTR004913	+
ACAAAAATGTATT	6321	HTR005544	+
ACAAAACAATTCT	8078	HTR010110	+
ACAAAACCAAGGA	4645	HTR014896	+
ACAAAATGTGATA	1256	HTR014943	+
ACAAACACCGGTA	9601	HTR052458	+
ACAAACAGGTGAG	2403	HTR015871	+
ACAAACATTAACA	8426	HTR010233	+
ACAAACCAGAGGA	14803	HTR003634	+
ACAAACCATGGAG	4018	HTR001410	+
ACAAACCTATCAA	11726	HTR060612	+
ACAAACCTCGAGT	8192	HTR014621	+
ACAAACGCCTTGG	1631	HTR049301	+
ACAAACTCCTAGA	1311	HTR007082	+
ACAAAGAAAAAGC	10077	HTR015971	+
ACAAAGACTGGCG	15699	HTR000858	+
ACAAAGAGCAAAC	5323	HTR008605	+
ACAAAGATACGAA	12660	HTR005977|HTR051390|HTR056322|HTR061605	+
ACAAAGCACAACG	9544	HTR002038|HTR056579|HTR059627	+
ACAAAGCACAACG	9544	HTR034288|HTR058809	-
ACAAAGCAGTGTA	3470	HTR016383	+
ACAAAGCGGGTCT	5289	HTR030023	-
ACAAAGCGGGTCT	5289	HTR052419	+
ACAAAGGCTACAA	922	HTR014538	+
ACAAAGGGCCTTG	3404	HTR026658	+
ACAAAGGTGGTTT	8941	HTR004799	+
ACAAAGTCAGGAC	11682	HTR010183	+
ACAAAGTCAGGAC	11682	HTR027528	-
ACAAAGTCAGGAG	8829	HTR000052|HTR002029|HTR003732|HTR004425|HTR004464|HTR005529|HTR006438|HTR006551|HTR011313|HTR015889|HTR016524|HTR017899|HTR022760|HTR023398|HTR028731|HTR049683|HTR050071|HTR060769	+
ACAAAGTCAGGAG	8829	HTR000623|HTR001240|HTR001584|HTR001879|HTR002195|HTR003160|HTR006153|HTR007931|HTR010151|HTR011379|HTR011501|HTR012616|HTR014270|HTR015185|HTR054700	-
ACAAAGTCGGGAG	5314	HTR021550	+
ACAAAGTGAAGAT	14452	HTR005724	+
ACAAAGTGAAGAT	14452	HTR008041|HTR061153	-
ACAAATCAACATC	17084	HTR002994	+
ACAAATGTGATGG	14778	HTR001873	+
ACAAATTAGCAGA	7094	HTR019044	+
ACAAATTATGTTG	12458	HTR005335	+
ACAAATTGAGGTG	5796	HTR008108	+
ACAAATTTGACCA	16972	HTR020040	+
ACAACAAATCTTC	14036	HTR007185	+
ACAACACATCAAT	576	HTR002430	+
ACAACACCAAAGT	1090	HTR005341	+
ACAACACCAGTAC	13165	HTR002110	+
ACAACACCATGTT	6025	HTR029550	+
ACAACACCTCTAC	11836	HTR017238	+
ACAACACTACGCT	1262	HTR002009	+
ACAACACTGCACT	17119	HTR007565|HTR014812|HTR015383|HTR023107|HTR048058|HTR057548|HTR059732|HTR060330	-
ACAACACTGCACT	17119	HTR011394|HTR063690	+
ACAACAGCAAAAC	5709	HTR011200	+
ACAACATACAAAT	17920	HTR004926	+
ACAACCACTTTCT	6472	HTR002038	-
ACAACCACTTTCT	6472	HTR034288|HTR041631	+
ACAACCAGTTTGT	11713	HTR004821	+
ACAACGAAGAAAA	16780	HTR026195	+
ACAACGAAGAAGA	10800	HTR002102	+
ACAACGTGCATTG	2447	HTR001874	+
ACAACTATTAAAC	1699	HTR006866	+
ACAACTCACTGCA	15702	HTR002474|HTR005034|HTR009411|HTR010904|HTR033477|HTR040576|HTR045910|HTR064987	+
ACAACTCACTGCA	15702	HTR003679|HTR006219|HTR015039|HTR016308|HTR016345|HTR022856|HTR024761|HTR025780|HTR031204|HTR043961|HTR063817	-
ACAACTCCTTGCC	6356	HTR001050|HTR014822|HTR051739	+
ACAACTCTCAGTC	5305	HTR028656	+
ACAACTGAAGATA	14148	HTR006580	+
ACAAGACCATGGC	8956	HTR059753	+
ACAAGACGGGCAA	6445	HTR005119	+
ACAAGACTAAAGA	7622	HTR001758	+
ACAAGAGATATGC	2513	HTR004075	+
ACAAGAGGCCCAT	12008	HTR005198	+
ACAAGAGGTGGCA	7474	HTR004686	+
ACAAGAGTTCTCT	15311	HTR001840	+
ACAAGATGATGTG	1855	HTR024605	+
ACAAGATGGAATT	8578	HTR005083	+
ACAAGCAACTTTG	11165	HTR002807	+
ACAAGCACAAATC	8706	HTR006034	+
ACAAGCACAAATC	8706	HTR006035	-
ACAAGCAGGAAGT	5956	HTR003381	+
ACAAGCATGAGCC	4825	HTR008644|HTR055738	-
ACAAGCATGAGCC	4825	HTR063007	+
ACAAGCCAGCTCC	2002	HTR003243	-
ACAAGCCAGCTCC	2002	HTR057732	+
ACAAGCCCAGCAA	5906	HTR014166	+
ACAAGCGTATCCA	16983	HTR004081|HTR031799	+
ACAAGCGTATCCA	16983	HTR034069	-
ACAAGGAATCCTG	4082	HTR002100	-
ACAAGGAATCCTG	4082	HTR008005	+
ACAAGGACAGGAG	4381	HTR006147	-
ACAAGGACAGGAG	4381	HTR015717	+
ACAAGGCAGGAGG	17819	HTR003154	+
ACAAGGCTGCCTG	12616	HTR002670	+
ACAAGGGCGTAGC	16103	HTR029562	+
ACAAGGGGAAATT	8694	HTR002713	+
ACAAGGGGCAGGA	16727	HTR026180	+
ACAAGGGGGGGAT	6551	HTR006671|HTR057978	+
ACAAGGTAAGGAG	2368	HTR001282|HTR050375	-
ACAAGGTAAGGAG	2368	HTR060626	+
ACAAGGTCAAGTG	17391	HTR015602	+
ACAAGGTCACGAG	16740	HTR009240|HTR009625	+
ACAAGGTCACGAG	16740	HTR048864|HTR060753	-
ACAAGGTCAGAAG	10224	HTR000394|HTR004520|HTR009349|HTR010138|HTR021103	+
ACAAGGTCAGAAG	10224	HTR002314|HTR004577|HTR004677|HTR006033|HTR007774|HTR007993|HTR008564|HTR023425	-
ACAAGGTCAGTAG	8700	HTR001236|HTR026800|HTR027298|HTR059853|HTR060120	+
ACAAGGTCAGTAG	8700	HTR016324	-
ACAAGGTCATGAG	17627	HTR012210|HTR043961|HTR044594	-
ACAAGGTCATGAG	17627	HTR044078|HTR051732|HTR061578|HTR061579	+
ACAAGGTCGGGAG	10758	HTR000005|HTR003324|HTR014767|HTR056243	-
ACAAGGTCGGGAG	10758	HTR008645|HTR025159|HTR026500|HTR027642|HTR027683|HTR061379|HTR064181	+
ACAAGGTGAGGAG	4066	HTR000296|HTR016001|HTR019219|HTR020286	+
ACAAGGTGAGGAG	4066	HTR001467|HTR002835|HTR007759|HTR020132|HTR025588|HTR026136	-
ACAAGGTTGGGAG	9003	HTR003196|HTR006764|HTR017239	+
ACAAGTCCAGGAG	8851	HTR000479	+
ACAAGTGAGAAAG	10318	HTR002353	+
ACAAGTGCAGCAT	10677	HTR005050|HTR061953	+
ACAAGTGGACAAA	590	HTR003295	+
ACAATAAGGAACT	2471	HTR000005	+
ACAATCACCAATG	8702	HTR004585	+
ACAATCATAGATA	2738	HTR006172	+
ACAATCATTAGTG	12786	HTR010826	+
ACAATCATTTTGA	11360	HTR006365	+
ACAATGAAAGCAG	1522	HTR011633	+
ACAATGAAATGAG	7793	HTR060535	+
ACAATGAAGGCCA	10064	HTR012909	+
ACAATGAGCCAAG	1932	HTR001535	+
ACAATGGAATTGA	4614	HTR059492	+
ACAATGTAAATCA	5059	HTR003098	+
ACAATGTCATTTC	9375	HTR004831|HTR061780	+
ACAATTACCTTTA	10148	HTR001999	+
ACAATTAGCATTA	12411	HTR002952	-
ACAATTAGCATTA	12411	HTR010272	+
ACAATTTGAAGCT	2399	HTR010089	+
ACAATTTGCTTCA	11012	HTR002385	+
ACAATTTTTACAG	2106	HTR002390	+
ACACAAATGATGA	1977	HTR000620	+
ACACAACTTCAGT	3041	HTR010578	+
ACACACAGTCCCC	3485	HTR002537	+
ACACACATGGAAG	2773	HTR000528	+
ACACACTAAGAGA	14654	HTR010251	+
ACACACTAATGTA	6636	HTR003750	+
ACACAGATTCCTA	5584	HTR063686	+
ACACAGCCAATCA	17149	HTR000154|HTR003621	-
ACACAGCCAATCA	17149	HTR000978	+
ACACAGCCTACAC	16551	HTR005018	+
ACACAGCTAACGA	11314	HTR010195	+
ACACAGCTATAAA	951	HTR059176	+
ACACAGTGGGGTC	17777	HTR016615	+
ACACAGTTTTGCA	7578	HTR001913	-
ACACATATGACAC	11746	HTR021633	+
ACACATCAAGACT	7985	HTR004644	+
ACACATCAAGACT	7985	HTR007917	-
ACACATCATCATC	7989	HTR001835	+
ACACATCATCATC	7989	HTR011278	-
ACACATGACAGTG	435	HTR003066	+
ACACCAAATGTCC	3313	HTR015151	+
ACACCAATGTCAG	4932	HTR004605	+
ACACCACTACACC	16031	HTR003156	-
ACACCACTACACC	16031	HTR004044	+
ACACCACTACATT	5391	HTR008797	-
ACACCACTACATT	5391	HTR060328	+
ACACCACTGAAAT	16642	HTR004056	+
ACACCACTGCACA	12523	HTR000569|HTR002589|HTR002682|HTR006475|HTR011108|HTR015208|HTR021303|HTR024694|HTR044496|HTR056317|HTR059581|HTR060767|HTR066135	-
ACACCACTGCACA	12523	HTR001102|HTR002102|HTR006165|HTR009211|HTR010625|HTR018556|HTR044941	+
ACACCACTGCACC	10950	HTR000270|HTR000331|HTR000964|HTR002059|HTR013338|HTR015440|HTR020727|HTR050355	+
ACACCACTGCACC	10950	HTR000730|HTR008276|HTR018115|HTR020005|HTR021263|HTR026608|HTR041611|HTR055636|HTR061491|HTR061493|HTR064005	-
ACACCACTGCACG	8661	HTR000136|HTR000260|HTR004157|HTR011015	-
ACACCACTGCACG	8661	HTR005047	+
ACACCACTGCATA	726	HTR005305	+
ACACCATGGAGAC	13953	HTR043986	+
ACACCATTGCACG	1902	HTR005945|HTR014679	+
ACACCATTGCAGT	10058	HTR004068|HTR008807	-
ACACCATTGCAGT	10058	HTR016345|HTR047347	+
ACACCATTGCATC	3787	HTR063909	+
ACACCATTGCATT	5452	HTR001626|HTR002543|HTR005869|HTR012321|HTR014284|HTR016373|HTR032019|HTR043961	-
ACACCATTGCATT	5452	HTR002042|HTR002781|HTR003472|HTR022312	+
ACACCATTGCTAT	5979	HTR010630|HTR065350	-
ACACCATTGCTAT	5979	HTR015411	+
ACACCATTGCTGT	444	HTR004019	+
ACACCATTGTATT	17524	HTR002397	+
ACACCCGAGAATG	16070	HTR013067	+
ACACCCGCATCCT	1068	HTR009582|HTR013615|HTR017517	-
ACACCCGCATCCT	1068	HTR042478	+
ACACCCTGGTGAA	12256	HTR006668	+
ACACCGCAGACAT	10019	HTR006341	+
ACACCGCTGCACT	15859	HTR000500|HTR001902|HTR011069|HTR013030|HTR024089|HTR024130|HTR038397|HTR061257	-
ACACCGCTGCACT	15859	HTR004271|HTR009137|HTR017985|HTR018341|HTR031790|HTR059919	+
ACACCGTACTTGA	1774	HTR000852	+
ACACCTCCAGGCG	17002	HTR013897	+
ACACCTGAGCTTA	10571	HTR004865	+
ACACCTGGGGGTC	708	HTR043088	+
ACACGATTTCTTT	13549	HTR003009	+
ACACGGGTGCTGC	4999	HTR002879	+
ACACGGTTGCGGA	17612	HTR014207	+
ACACGTTCCACCT	13263	HTR003641|HTR061660	+
ACACGTTCCACCT	13263	HTR036501|HTR060188|HTR061944|HTR066856	-
ACACGTTGAAGTT	14689	HTR003719	+
ACACTACGGGAAT	12324	HTR008022	+
ACACTATTGCACT	4556	HTR002020|HTR023360	-
ACACTATTGCACT	4556	HTR015804|HTR057554	+
ACACTCTGCAAAT	13353	HTR008235	+
ACACTGACCTGGC	8701	HTR000701	-
ACACTGACCTGGC	8701	HTR000701|HTR001773|HTR001879|HTR049677	+
ACACTGACCTGGT	1822	HTR000701	+
ACACTGCCGCACT	15765	HTR015389	+
ACACTGCTGCAAG	8707	HTR002149	+
ACACTGCTGCACT	5288	HTR001980|HTR011764|HTR019918|HTR043453|HTR059642	-
ACACTGCTGCACT	5288	HTR004096|HTR006075|HTR009555|HTR009790|HTR020971|HTR052377	+
ACACTGTACCCCC	9888	HTR003874	+
ACACTGTCAGAGG	2632	HTR002121	+
ACACTGTGAAGAT	11111	HTR003903	+
ACACTGTGACTGA	739	HTR047951	+
ACACTTATTTGTG	12422	HTR009051	+
ACACTTCCCCCTC	4062	HTR006135	+
ACACTTCCCCCTC	4062	HTR052501	-
ACACTTGGGCACA	5172	HTR017515	+
ACACTTTATCCAC	2778	HTR006567	+
ACACTTTGAGAAC	4109	HTR001483|HTR043785	-
ACACTTTGAGAAC	4109	HTR008929|HTR031538|HTR039134|HTR049089	+
ACACTTTGGTGAG	17891	HTR004873	+
ACAGAAAAATTAA	2474	HTR006868	+
ACAGAAACTCCAG	12723	HTR002818	+
ACAGAAATATGAA	1734	HTR009737	+
ACAGAAATGCATA	7629	HTR005542	+
ACAGAACCAGAAG	9741	HTR051707	+
ACAGAACTAACCC	17540	HTR046973	+
ACAGAAGAACTGC	3961	HTR006577	-
ACAGAAGAACTGC	3961	HTR030010	+
ACAGAATACCTGA	1290	HTR000844	+
ACAGAATGCAAGC	16638	HTR006064	+
ACAGACAAGCTGG	11696	HTR001871|HTR015261|HTR062785	+
ACAGACAGCTCAT	17591	HTR000582	+
ACAGACCAACAAG	7694	HTR008231	+
ACAGACCACAGGA	13816	HTR002369	+
ACAGACCACGAGT	10017	HTR029545	+
ACAGACCTGAGAC	15915	HTR001163	+
ACAGACCTGGGCC	9045	HTR001060	+
ACAGACCTTGATG	8027	HTR002722	+
ACAGACTGTAGAG	12688	HTR006541	+
ACAGACTGTAGAG	12688	HTR064559	-
ACAGACTTAGAAA	3297	HTR005540	+
ACAGACTTAGAAA	3297	HTR008402	-
ACAGAGAAGAATC	16207	HTR001796	+
ACAGAGACATTCC	5445	HTR002706	+
ACAGAGAGAATGT	17369	HTR014349	-
ACAGAGATGGACA	15889	HTR001314	+
ACAGAGCAACAGG	2404	HTR011048	+
ACAGAGCCCCACT	5198	HTR021451	+
ACAGAGGGAGGAG	10334	HTR000927	+
ACAGAGGGAGGAG	10334	HTR005358	-
ACAGAGTTCTGCC	14830	HTR020784	+
ACAGAGTTTCAAA	546	HTR003808	+
ACAGATAATATTT	5249	HTR005051	+
ACAGATGAAAGTG	11593	HTR021722	+
ACAGATGACAGCA	2446	HTR017645	+
ACAGATGCCCCCC	2671	HTR002047	+
ACAGATGCTGAAG	13104	HTR000066	+
ACAGATGGAAAAT	2909	HTR002844|HTR056619	+
ACAGATGGATTTT	8158	HTR003683	+
ACAGATGTAGTTC	10294	HTR004797	+
ACAGATGTGGCTT	14847	HTR004968	+
ACAGATTCTGCTG	4871	HTR002992	+
ACAGATTCTGCTG	4871	HTR061996	-
ACAGCAAAATCAG	16048	HTR006200|HTR009353	+
ACAGCAACAGAGT	2213	HTR004735	+
ACAGCAACCTAAA	1540	HTR062007	+
ACAGCACATCCAG	7342	HTR006230	+
ACAGCACATCCAG	7342	HTR022853	-
ACAGCACGCGTGA	8124	HTR000659	+
ACAGCACTATCCT	7185	HTR000873	+
ACAGCACTGCACT	452	HTR000924|HTR010629|HTR015338|HTR016896|HTR016999|HTR034341	+
ACAGCACTGCACT	452	HTR011441|HTR011496|HTR017965|HTR021004|HTR029598|HTR057859|HTR063737	-
ACAGCACTGTAAT	16434	HTR002650	+
ACAGCAGAGATGG	8612	HTR008329	+
ACAGCAGAGTTAC	6078	HTR044407	+
ACAGCAGCCCCCG	1838	HTR029539	+
ACAGCAGTCAGGC	6741	HTR014671	+
ACAGCAGTTTGTG	16940	HTR062035	+
ACAGCATAAAAGA	8130	HTR005212	+
ACAGCATAGCCAC	5462	HTR044240	+
ACAGCATGTGAGG	7810	HTR001450	+
ACAGCCACTGCTT	4260	HTR011010	+
ACAGCCACTGGGC	14692	HTR010705	+
ACAGCCATCTTGG	1858	HTR011131	+
ACAGCCATCTTGG	1858	HTR021399	-
ACAGCCCAGTGCA	16726	HTR006358	+
ACAGCCCATGTCC	17349	HTR005839	+
ACAGCCCCACCCT	9572	HTR004028	+
ACAGCCCCCTGCG	13226	HTR006230	+
ACAGCCCCTACCC	2857	HTR006785	+
ACAGCCCTGCCGT	6673	HTR003485	+
ACAGCCGAAGGAG	11738	HTR001272	+
ACAGCCGAGGACC	11221	HTR005080|HTR009262	+
ACAGCCGGAATGC	7675	HTR020876|HTR024098	+
ACAGCCTACGAGG	14982	HTR006122	+
ACAGCCTAGCGGC	3519	HTR007990	+
ACAGCCTCCAGGG	14519	HTR002987	+
ACAGCCTGGAGCA	4367	HTR003769	+
ACAGCCTGGAGCA	4367	HTR012365	-
ACAGCCTGTGTCC	9289	HTR061982	+
ACAGCCTTGCTTC	15619	HTR000810	+
ACAGCGCCCCCAG	3213	HTR000723	+
ACAGCGCCTGCAG	14641	HTR003802	+
ACAGCGCTCGTGA	1755	HTR007175	+
ACAGCGGAAGATT	276	HTR006823	+
ACAGCGTTTCAGG	14203	HTR001447	+
ACAGCTAAGAGGG	2065	HTR061979	+
ACAGCTACTTTTC	9597	HTR005573	+
ACAGCTCAGGAAG	6651	HTR043889	+
ACAGCTCAGTGCA	6109	HTR005569|HTR058244	-
ACAGCTCAGTGCA	6109	HTR006149|HTR056637	+
ACAGCTCATTTCT	4021	HTR005515	+
ACAGCTCCAGGAC	13872	HTR029649	+
ACAGCTGCATGCC	1493	HTR010995	+
ACAGCTGCCCTTG	8357	HTR055525	+
ACAGCTGCTTTCT	7429	HTR006436	+
ACAGCTGGGGGAA	11924	HTR007825	+
ACAGCTGGGGGAA	11924	HTR022759	-
ACAGCTGGTGATA	16704	HTR023374	+
ACAGCTTATTGCA	3950	HTR001772|HTR014919	-
ACAGCTTATTGCA	3950	HTR009374	+
ACAGCTTCAAATT	891	HTR007455	+
ACAGGAACAGCAG	9410	HTR000332|HTR000333	+
ACAGGAAGACTTT	13800	HTR044557	+
ACAGGAAGAGACC	5842	HTR000331	+
ACAGGAAGTGGAG	712	HTR002858	+
ACAGGAATGTATC	11904	HTR010141	+
ACAGGAATTGGAC	13205	HTR004927	+
ACAGGAGGAGGGG	14275	HTR001196	+
ACAGGATAGGTAT	7025	HTR001321	+
ACAGGCAAAAGCC	6822	HTR005998	+
ACAGGCAAACCCA	66	HTR055480	+
ACAGGCATGAACC	7269	HTR001052|HTR001781	-
ACAGGCATGAACC	7269	HTR010211|HTR037993|HTR063891	+
ACAGGCATGCACC	1949	HTR002797|HTR004473|HTR004522|HTR006424|HTR023147|HTR024429|HTR034764|HTR043981|HTR059748|HTR060341|HTR063956	-
ACAGGCATGCACC	1949	HTR009374|HTR047291|HTR059741|HTR059756	+
ACAGGCCAGGGCC	11177	HTR014187	+
ACAGGCCTTGCTT	7063	HTR008121	+
ACAGGCCTTGCTT	7063	HTR035629	-
ACAGGCCTTTGGA	15478	HTR006506	+
ACAGGCGTACACC	833	HTR010733	+
ACAGGCGTGAGCT	11226	HTR008575|HTR023710	+
ACAGGCTCGGGTC	356	HTR000661	+
ACAGGGAAAAACC	13857	HTR015928	+
ACAGGGACATCTG	10721	HTR010216	+
ACAGGGCAAAGGG	4861	HTR007942	+
ACAGGGCACCAGG	11979	HTR006843	+
ACAGGGCTCTGGC	15829	HTR000707	+
ACAGGGGCCAGGA	12244	HTR000566	+
ACAGGGGCCTGAC	5278	HTR014166	+
ACAGGGGCCTGAC	5278	HTR051155	-
ACAGGGGTCTGTG	14440	HTR000405	+
ACAGGGGTGATGG	2617	HTR006153	+
ACAGGGTCAGGAG	4915	HTR003611|HTR005113|HTR005962|HTR010476|HTR013092|HTR047241	-
ACAGGGTCAGGAG	4915	HTR011693|HTR043055|HTR050691	+
ACAGGGTGAGGGC	1867	HTR007066	+
ACAGGGTGATAGG	16687	HTR000286	+
ACAGGGTGCTGCT	9819	HTR006201	+
ACAGGGTGCTGCT	9819	HTR009485	-
ACAGGTAAGGAAA	3713	HTR000667	+
ACAGGTCAAAAAC	3087	HTR004270	+
ACAGGTGATTCAC	7591	HTR014253	+
ACAGGTGCCCACC	3574	HTR000033|HTR004019|HTR006224|HTR059619	-
ACAGGTGCCCACC	3574	HTR003032|HTR007371|HTR015734|HTR020005	+
ACAGGTGCCTGCC	16243	HTR001045	+
ACAGGTGCCTGCC	16243	HTR019747|HTR060378	-
ACAGGTGCTGCTG	17791	HTR049534	+
ACAGGTGTGAGCC	8588	HTR000331|HTR000350|HTR000690|HTR002547|HTR003117|HTR003214|HTR004096|HTR004223|HTR004669|HTR005344|HTR007220|HTR007609|HTR008543|HTR009004|HTR009333|HTR009480|HTR014610|HTR020270|HTR022018|HTR022099|HTR022209|HTR039059|HTR052006|HTR055011|HTR055159|HTR055322|HTR057576|HTR058242|HTR060876	-
ACAGGTGTGAGCC	8588	HTR000569|HTR001919|HTR005024|HTR008293|HTR009018|HTR019361|HTR050033|HTR064101	+
ACAGTAAATTATT	13565	HTR010636	+
ACAGTAACCCATA	2854	HTR044223	+
ACAGTAATAGCTT	15575	HTR016019	+
ACAGTACACCATA	6360	HTR005100	+
ACAGTAGATAGAA	1572	HTR043401	+
ACAGTCAACCACA	1988	HTR012391	+
ACAGTCCATGCCA	16491	HTR000212	+
ACAGTCCCAGCTT	3483	HTR057176	+
ACAGTCCCTGTGC	9419	HTR005184	+
ACAGTCCTACACC	11624	HTR012718	+
ACAGTCGACGAGC	6778	HTR002001	+
ACAGTCTTGAGGT	3911	HTR010450	+
ACAGTCTTTGCAC	3128	HTR000998	+
ACAGTGAACCCTC	12014	HTR008012	+
ACAGTGAACCCTC	12014	HTR039159	-
ACAGTGACAAAGA	14215	HTR049411|HTR055738	+
ACAGTGACTTTAC	12984	HTR000186	+
ACAGTGAGGTAGA	2124	HTR012264	+
ACAGTGCCTTATG	15654	HTR004018	+
ACAGTGCTGAGAC	6883	HTR000835	+
ACAGTGCTGGGAA	1308	HTR030297	+
ACAGTGGAGGAAG	12497	HTR056246	+
ACAGTGGCCACGG	9314	HTR008240	+
ACAGTGTCAGAGA	10525	HTR014947|HTR046316	+
ACAGTGTCAGGGT	9158	HTR002592	+
ACAGTTAAGTATA	1602	HTR013203	+
ACAGTTCCTCTCG	15788	HTR005249	+
ACAGTTCTCCAAG	16383	HTR008125	+
ACAGTTGCGTCAT	7795	HTR005242	+
ACAGTTGCGTCAT	7795	HTR031550	-
ACAGTTGGCTTTA	5419	HTR014754	+
ACAGTTTTAAGGA	3743	HTR001994	+
ACAGTTTTACAAA	2409	HTR004784	+
ACAGTTTTACAGT	8079	HTR010588	+
ACAGTTTTTGTTC	962	HTR015309	+
ACATAAAACAGAT	7353	HTR004671|HTR061847	+
ACATAAACGATGA	7581	HTR012278	+
ACATAAAGGCAAG	3171	HTR000226	+
ACATAACTAGGAA	5010	HTR013784	+
ACATAATCCTCTT	9095	HTR020175	+
ACATAATCCTCTT	9095	HTR059335	-
ACATACCAGAGTC	11827	HTR007621	+
ACATACTCTGAAG	8152	HTR010483	+
ACATAGCAGTGAA	13845	HTR003625	-
ACATAGCAGTGAA	13845	HTR028676	+
ACATAGTGCTAGG	1470	HTR007435|HTR030382	+
ACATAGTTCATAC	17270	HTR005251	+
ACATATGAATAGA	17732	HTR006695	+
ACATATTCCTATT	5869	HTR002583	+
ACATATTCTAGTG	3084	HTR001943	+
ACATATTGTTTGA	3339	HTR014297	+
ACATCAAGCTAAA	4459	HTR000896	+
ACATCAATGGTGC	5925	HTR015119	+
ACATCACATGGTG	16546	HTR006852	-
ACATCACATGGTG	16546	HTR015356	+
ACATCACTCCACC	13672	HTR003647	+
ACATCACTCCACC	13672	HTR032795	-
ACATCAGATTTTT	9236	HTR004716	+
ACATCAGCCAGGC	12699	HTR006532	-
ACATCAGCCAGGC	12699	HTR031348	+
ACATCAGTAATGG	3804	HTR041866	+
ACATCATTAAAAT	6452	HTR000840	+
ACATCCATTCTGG	4976	HTR004315	+
ACATCCCAAAGCT	2393	HTR017238|HTR044761|HTR051885	+
ACATCCCTCTGCT	14175	HTR016241	+
ACATCCGTTCCAT	3048	HTR008502	+
ACATCCTACTTCC	7454	HTR010253	+
ACATCCTCGAAAG	1412	HTR003585	+
ACATCCTGGACAG	11839	HTR015342	+
ACATCTCTGTTTG	4030	HTR004496	+
ACATCTCTTCCAA	13804	HTR007482	+
ACATCTGTGTGAA	8398	HTR003140	+
ACATCTTCCATTG	15417	HTR003300|HTR021221	-
ACATCTTCCATTG	15417	HTR009373	+
ACATCTTTCTTTA	3849	HTR005582	+
ACATCTTTGTCAC	8530	HTR000665	+
ACATGAAAATGCT	15804	HTR004916	+
ACATGAAACTTTC	5998	HTR063684	+
ACATGAATAGGGG	4627	HTR000981	+
ACATGAATAGGGG	4627	HTR007462	-
ACATGACAATGAA	14918	HTR001363	+
ACATGACTTCGTA	5032	HTR001330	+
ACATGAGCAAATT	1049	HTR001373	+
ACATGAGCCTGAG	2787	HTR002067|HTR059255	+
ACATGAGGGTTTC	7238	HTR003752	+
ACATGATGATTCC	4905	HTR002770	-
ACATGATGATTCC	4905	HTR007469	+
ACATGCCCTCAGG	5849	HTR012281	+
ACATGCGAGAAGC	13206	HTR005998	-
ACATGCGAGAAGC	13206	HTR012226	+
ACATGCTTAGTCA	3016	HTR002427	+
ACATGCTTCACAA	5569	HTR013391|HTR020245|HTR025022	+
ACATGCTTCACAA	5569	HTR031341	-
ACATGGAAGGCGG	3140	HTR000467	+
ACATGGAAGGGTA	881	HTR006654	+
ACATGGAGGGCCT	17751	HTR005630	+
ACATGGCATGAAA	15811	HTR004021	-
ACATGGCTGACAT	4543	HTR012539	+
ACATGGGAATGAG	13494	HTR010704	+
ACATGGGGAAGCG	17778	HTR058321	+
ACATGGGTGCTTG	14853	HTR003716	+
ACATGGTGACATA	1148	HTR008114	+
ACATGTAAATCAT	1992	HTR060188	+
ACATGTCCCCAGA	14135	HTR007171	+
ACATGTGATTCTC	16887	HTR004493	+
ACATGTGGAATGG	3788	HTR012460	+
ACATGTGGGCCCG	8463	HTR009025	-
ACATGTGGGCCCG	8463	HTR010728	+
ACATGTGTGCCAC	2578	HTR050669	+
ACATTAAAAAAAA	6251	HTR010160	+
ACATTAAAAAAAA	6251	HTR015918|HTR059553|HTR067282	-
ACATTATTCCCTA	4160	HTR000931|HTR017751	+
ACATTCAAAAGGT	11635	HTR045113	+
ACATTCACATAAC	2001	HTR000242	-
ACATTCACATAAC	2001	HTR011204|HTR043608	+
ACATTCAGGATAA	5578	HTR002094	+
ACATTCATTCCAT	9719	HTR001913	-
ACATTCATTCCAT	9719	HTR046770	+
ACATTCCTGTCTG	15313	HTR059089	+
ACATTCTGGTTGG	5632	HTR005564	+
ACATTCTTTATTT	3846	HTR010433	+
ACATTGAATCCTA	2732	HTR018422	+
[truncated: 17,794 more rows]
