# Supplementary material for: Identification of differentially expressed sense and antisense transcript pairs in breast epithelial tissues
Source: BMC Genomics. 2009 Jul 17;10:324. doi: 10.1186/1471-2164-10-324 (PMC2721853; doi:10.1186/1471-2164-10-324)
Supplement: Additional file 4 — Mapping of DSA probesets to 431 SAS containing HTR clusters expressed and validated by more than two technologies. [file 1471-2164-10-324-S4.txt]

HTR015063	 BRAD.5742_s_at	0 0.066452288 0.636348243
 	
HTR002238	 BRAD.17419_at	YY1 0.064355449 0.629796141
 	 d	200047_s_at	YY1 0.158322881 0.114497548
 	 d	Adx-200047-up_at	YY1 -0.032973921 0.780874196
 	 d	BRMX.22220C1n2_s_at	0 -0.045255703 0.711739436
 	 d	BRRS.4067_s_at	YY1 0.140603283 0.176048864
 	 d	Hs388927.9C4n55_s_at	0 0.009546113 0.929356988
 	 d	Hs388927.9CB5n81_at	YY1 0.154863744 0.122170323
 	
HTR004625	 BRAD.29711_at	PPP1CB 0.171592053 0.221710464
 	 Hs511956.0C6n3_at	SPDYA 0.061430077 0.577492436
 	 d	BRAD.7137_at	PPP1CB -0.695108666 8.91E-05
 	 d	BRIH.4044C2n2_at	PPP1CB -0.533070519 0.002609398
 	 d	BRRS.1159_at	SPDYA 0.120979967 0.411855052
 	 d	BRRS.16923_s_at	PPP1CB -0.951412793 9.96E-06
 	 d	Hs591571.0C17n5_s_at	PPP1CB 0.005474386 0.966517426
 	
HTR019145	 BRAD.40321_at	0 0.671111433 0.003766187
 	 BRIH.1445C1n3_at	0 0.737523656 0.00891684
 	 Hs131755.1C2n11_at	0 0.773515478 2.38E-05
 	
HTR007987	 BRAD.7808_at	ARL2BP -0.356014262 0.020711821
 	 d	BRRS.7113_at	ARL2BP -1.263888109 1.06E-06
 	
HTR012804	 Hs558421.0C1n29_s_at	HIST1H2AK 0.336938583 0.008685027
 	
HTR024476	 BRAD.19528_at	0 1.700301306 0.000464343
 	 d	BREM.1073_at	0 0.989343071 4.86E-05
 	
HTR043958	 Hs144468.1C1n6_s_at	0 -0.586488665 0.000481711
 	
HTR007152	 BRAD.31185_at	SYTL4 -0.425519003 0.004298262
 	 BRMX.9098C1n3_at	SYTL4 -0.437416683 0.009948331
 	 Hs306339.3C1n7_at	0 -0.229072096 0.078188262
 	 Hs592224.0CB1n57_at	SYTL4 -0.170177537 0.22283682
 	 d	BRRS.13607_at	SYTL4 -0.4512567 0.00305757
 	
HTR000998	 Hs508738.0C10n18_at	ARHGEF7 0.065507215 0.595604113
 	 Hs508738.0C6n28_at	0 2.7491527 1.37E-07
 	 d	BRAD1_19390089_at	ARHGEF7 0.658340651 0.008321028
 	 d	BRAD.30909_at	ARHGEF7 0.414443565 0.003079411
 	 d	BRAD.37849_at	ARHGEF7 0.153880748 0.149968778
 	 d	BRRS.14494_at	ARHGEF7 0.500238948 0.000824421
 	 d	BRRS.4448_at	ARHGEF7 -0.278938921 0.011722812
 	 d	Hs508738.0C11n13_at	ARHGEF7 -0.065141916 0.527838975
 	
HTR047136	 BRAD.19127_at	0 -0.146441733 0.181049894
 	
HTR003073	 BRAD.18004_at	ARF6 0.512448219 0.000770324
 	 d	BRIH.2727C2n3_at	ARF6 -0.044335724 0.741039936
 	 d	BRRS.2702_at	ARF6 0.169706239 0.112435349
 	
HTR000269	 BRMX.1872C2n3_at	WSB1 0.475899811 0.020755805
 	 BRSA.21106C1n2_at	WSB1 0.79044637 0.003314649
 	 d	BREM.291_s_at	WSB1 0.626840691 0.004267657
 	 d	BRIH.457C1n8_at	WSB1 0.789604169 0.002135812
 	 d	BRRS.8620_at	WSB1 0.556860061 0.000176069
 	 d	Hs446017.0CB6n9_at	WSB1 -0.301070627 0.052283684
 	
HTR005983	 BRAD.28895_at	CCNI 0.113123813 0.402025331
 	 d	BRAD1_58548003_at	CCNI -0.433986493 0.004823462
 	 d	BREM.908_at	CCNI -0.359874122 0.01676911
 	
HTR018105	 BRAD.28514_at	C10orf12 -1.18670779 2.42E-06
 	 d	Hs14555.0C1n79_at	C10orf12 -0.219262431 0.109274984
 	
HTR007999	 BRAD.13445_at	VDAC3 -0.17891208 0.108932128
 	 d	BRIHRC.5946C1n9_s_at	VDAC3 -0.433855583 0.001203097
 	 d	BRRS.5780_at	VDAC3 -0.409462509 0.001235676
 	
HTR001939	 BRAD.29891_at	RAB3IP 0.513278515 0.002966704
 	 d	BRAD.25435_at	RAB3IP 0.138003128 0.143503158
 	 d	BRAD.37431_at	RAB3IP 0.02069547 0.881340022
 	 d	BRRS.11284_at	RAB3IP -0.184239581 0.219185341
 	 d	Hs258209.0C5n4_s_at	RAB3IP -0.078356601 0.641932623
 	
HTR011408	 BRAD.28547_s_at	SLC25A37 -0.003622753 0.973568172
 	 BRAD.32140_at	SLC25A37 0.395105183 0.010789512
 	 BRMX.6856C1n4_at	0 -0.196219094 0.195593683
 	 BRMX.6856C2n4_at	SLC25A37 0.021664667 0.854414706
 	 d	BRAD.24042_s_at	SLC25A37 -0.395504506 0.003185516
 	 d	BRAD.32016_at	0 -0.166977483 0.128698777
 	 d	BREM.1508_at	SLC25A37 -0.420896126 0.014468545
 	 d	BREM.331_s_at	SLC25A37 -0.414905395 0.006745904
 	 d	BRIH.11203C1n5_at	SLC25A37 -0.493969774 0.009020645
 	 d	BRRS.18514_at	SLC25A37 -0.783931481 5.20E-05
 	 d	BRRS.9213_s_at	SLC25A37 -0.138125778 0.199930288
 	
HTR005304	 BRAD.1860_at	ZFYVE16 -0.178874305 0.181662461
 	 BRIHRC.7070C1n3_at	ZFYVE16 -0.219259794 0.055622733
 	 BRIHRC.7070C3n9_at	ZFYVE16 -0.415835154 0.01570652
 	 Hs482660.3C1n15_at	0 -0.196442895 0.195124897
 	 d	BRAD.38842_at	0 0.680635737 0.003226114
 	 d	BRIH.7070C1n3_at	0 -0.077174528 0.559755747
 	 d	BRIH.7070C2n2_at	ZFYVE16 -0.055035279 0.590891287
 	 d	BRIH.7070C3n9_at	0 -0.41818545 0.004292022
 	 d	BRPD.8927C2n2_at	ZFYVE16 0.419405924 0.024135465
 	 d	BRRS.8027_s_at	ZFYVE16 -0.15759991 0.130511729
 	
HTR012658	 BRAD.32063_at	0 0.307138545 0.022275994
 	 d	BRRS.12178_at	SLC25A21 -0.070818555 0.46470502
 	 d	Hs132576.2C1n10_at	0 0.062858828 0.524638638
 	
HTR004563	 BRSA.601C1n24_at	TEGT -0.159142699 0.157741047
 	 d	BRAD.6539_at	TEGT -0.171372584 0.086190786
 	 d	BRRS.3932_at	TEGT -0.116503326 0.225125958
 	
HTR001959	 BRAD.29695_at	PSMB4 0.405500319 0.002819743
 	 d	BRRS.3577_s_at	PSMB4 -0.023808976 0.806277428
 	
HTR019197	 BRAD1_27827108_at	USP34 0.464665157 0.003283104
 	 BRAD.16938_s_at	0 1.07615138 0.00011178
 	 BRIH.856C4n5_s_at	0 1.105000855 2.02E-05
 	 BRMX.8527C1n3_at	USP34 0.128725511 0.411144436
 	 BRSA.13156C1n3_at	USP34 -0.109082041 0.388266973
 	 Hs558625.0C12n32_at	USP34 0.567701086 0.002622889
 	 Hs558625.0C6n41_at	0 0.22811399 0.023546902
 	 d	BRAD1_27791354_at	0 0.090594537 0.570197647
 	 d	BRAD.33826_s_at	USP34 0.64214248 0.000217336
 	 d	BRAD.40126_at	USP34 0.344493404 0.005816348
 	 d	BRIH.856C2n2_at	USP34 0.227978122 0.051035361
 	 d	BRRS.8006_at	USP34 -0.106857962 0.328768512
 	
HTR019076	 BRAD.32662_s_at	0 -1.312917066 9.57E-05
 	 BRMX.142C1n2_at	UBE2U -0.6297484 0.02224489
 	
HTR020726	 BRAD1_6656869_at	KIAA0256 -0.363704287 0.147083411
 	 BRAD.33697_at	0 1.237273941 0.001124259
 	 Hs9997.9C1n5_at	SHC4 -0.142573932 0.168306768
 	 d	BRAD.41153_at	SHC4 -0.076838711 0.627906702
 	 d	BRIH.11597C1n2_s_at	KIAA0256 -0.658394086 0.000334848
 	 d	BRRS.7999_at	KIAA0256 -0.758226282 2.73E-05
 	 d	Hs9997.0C5n8_s_at	0 0.339616358 0.042330065
 	
HTR014599	 BRAD.8385_at	RBM15B -0.642219602 0.000139943
 	 BRPD.1531C1n7_s_at	RBM15B -0.768409403 7.34E-05
 	 BRRS.7411_at	RBM15B -0.649370267 0.001906771
 	 d	BRAD1_52100071_at	VPRBP -0.023200186 0.863249769
 	 d	BREM.1607_at	VPRBP -0.056220604 0.577492436
 	 d	BRMX.8284C1n2_at	RBM15B -0.242205823 0.042872665
 	 d	BRRS.8000_s_at	VPRBP -0.384214935 0.004299702
 	
HTR004765	 BRAD.30548_at	CSNK2A1 -0.487504108 0.010460542
 	 BRAD.30552_at	CSNK2A1 -0.132027023 0.424233867
 	 BRIH.2473C2n2_s_at	CSNK2A1 -0.506126576 0.00664528
 	 Hs593000.0CB3n54_at	0 -0.400160274 0.044531158
 	 d	BRAD.16052_s_at	0 -1.033880579 4.46E-06
 	 d	BRAD.5450_s_at	NFE2L2 -0.19749173 0.124030577
 	 d	BRIH.2473C3n2_at	0 -1.054437366 7.68E-06
 	 d	BRPD.4110C2n2_s_at	CSNK2A1 -0.630048318 0.000265711
 	 d	BRRS.2881_s_at	CSNK2A1 -0.716100206 0.000325799
 	 d	Hs593000.0C5n5_at	CSNK2A1 0.016439604 0.894661576
 	
HTR000614	 BRAD1_9896200_at	RPS17 -0.104231788 0.471494039
 	 d	BRAD.22297_at	CPEB1 -0.866041947 0.00163023
 	 d	BRRS.12166-22_at	CPEB1 -0.286882861 0.033037047
 	 d	BRRS.12166_at	CPEB1 -0.379007974 0.015077399
 	
HTR000615	 BRAD1_1526331_at	UTP18 0.088428402 0.68700515
 	 BRAD.24134_at	UTP18 0.054419212 0.682066708
 	 d	BRRS.1553_s_at	NME2 -0.407646718 0.001512712
 	 d	BRRS.16419_s_at	NME1 -0.2077647 0.058300692
 	 d	BRRS.8796_at	UTP18 0.513121249 0.000815646
 	
HTR011192	 BRAD.4228_at	0 -0.250073878 0.155054074
 	 d	BRAD.35575_at	ZNF91 -0.039819153 0.746044177
 	 d	Hs531632.0C1n8_s_at	0 -0.170152393 0.151819287
 	 d	Hs633182.0C3n3_s_at	0 0.19226611 0.193751144
 	
HTR018713	 BRAD.39736_at	0 -1.30022559 1.10E-05
 	 d	Hs31841.0C1n23_at	0 -0.419128858 0.013214401
 	
HTR059081	 BRAD.5907_s_at	0 0.523703972 0.00146378
 	
HTR049583	 BRAD.31057_at	PDGFA 1.164511786 5.69E-06
 	 d	BRAD.19949_at	PDGFA 0.491234875 0.003312944
 	 d	BRRS.13053_s_at	PDGFA 0.916892798 6.20E-05
 	
HTR055561	 BRAD.33147_at	PSIP1 0.484080838 0.007484213
 	 BRIHRC.3266C1n5_at	PSIP1 0.337244506 0.035901025
 	 d	BRRS.10917_at	PSIP1 0.732722066 0.000108693
 	 d	BRRS.13141_at	PSIP1 1.256507232 1.18E-06
 	
HTR012811	 BRAD.3235_s_at	0 -0.124963204 0.338422468
 	 BRMX.24722C1n2_at	NRG4 -0.006813017 0.969927265
 	
HTR005630	 BRAD1_17965844_s_at	ATP5S -0.383226719 0.022179459
 	 BRAD1_34578257_at	ATP5S -0.127135238 0.383593206
 	 BRAD.36466_at	0 -0.202514586 0.255011062
 	 d	BRAD1_49504455_s_at	ATP5S -0.475130882 0.001594999
 	 d	BRRS.8658_at	ATP5S -0.101020429 0.494995761
 	 d	BRRS.881_s_at	ATP5S -0.56181233 0.000758498
 	
HTR011330	 BRAD1_27844589_s_at	0 -0.050627321 0.628904357
 	
HTR002573	 BRAD.32370_at	MIRN21 1.39919331 1.46E-05
 	 BRAD.5669_at	TMEM49 2.498824472 6.70E-08
 	 d	BRIH.1695C1n7_at	TMEM49 1.334476964 1.19E-06
 	 d	BRRS.12296_at	TMEM49 1.544108605 1.27E-06
 	 d	Hs444569.0CB2n142_at	TMEM49 2.568330833 4.20E-07
 	 d	Hs444569.0CB3n658_s_at	TMEM49 1.972967295 2.33E-07
 	
HTR002721	 BRAD.29544_at	0 1.734980162 2.97E-07
 	 BRMX.3116C3n4_at	RBM6 -0.117063658 0.531028915
 	 d	BRIH.3381C1n2_s_at	RBM6 0.431707826 0.012307803
 	 d	BRRS.5867_at	RBM6 0.481448777 0.00050555
 	 d	Hs188879.0C11n12_at	RBM6 0.513954667 0.003633846
 	 d	Hs188879.0C12n10_at	RBM6 0.182236133 0.189593655
 	
HTR019716	 BRAD.35806_at	0 0.238351179 0.069878183
 	 d	BRAD1_24530373_at	0 0.285248527 0.105163532
 	
HTR021714	 Hs567576.1C1n3_at	0 -0.056378759 0.642961588
 	
HTR037472	 BRAD.25531_at	MALAT1 1.786602321 2.49E-05
 	 BRAD.29084_at	MALAT1 2.110947465 8.82E-06
 	 BRAD.30023_at	MALAT1 2.636971082 7.15E-06
 	 BRAD.32397_s_at	MALAT1 0.494196295 0.006401004
 	 d	BRAD.25818_s_at	MALAT1 1.691534272 0.000524821
 	 d	BRAD.26232_at	MALAT1 2.561225287 2.74E-06
 	 d	BRAD.2991_s_at	MALAT1 1.127225869 5.08E-05
 	 d	BRIH.2030C2n11_s_at	MALAT1 1.795837356 2.88E-07
 	 d	BRIH.82C7n13_at	MALAT1 1.360494517 5.22E-05
 	 d	BRIHRC.2030C1n2_at	MALAT1 1.920432188 4.80E-07
 	 d	BRPD.119C10n3_at	0 2.505250804 0.000293357
 	
HTR060832	 BRAD1_4311876_at	0 0.57641023 0.001405775
 	 BRAD.32067_at	0 1.23202198 9.62E-06
 	 d	BRAD.29450_s_at	0 0.054203951 0.613887989
 	 d	Hs445036.0CB1n128_s_at	0 0.116849493 0.33427171
 	
HTR001472	 Hs478588.0C3n97_at	BCL6 0.123533519 0.522858999
 	 d	BRRS.14016_s_at	BCL6 1.721379948 2.86E-07
 	 d	Hs478588.1C2n62_at	BCL6 2.17074854 2.30E-07
 	
HTR018832	 Hs445885.2C1n15_s_at	0 0.650231882 0.001056395
 	
HTR022302	 BRAD.3804_s_at	TP53BP1 0.803560621 0.003611917
 	
HTR001873	 BRAD.29966_at	APLP2 -1.107747257 8.12E-06
 	 BRIH.402C4n5_at	APLP2 -0.157032269 0.336939308
 	 d	BRAD.15550_at	APLP2 -0.189749595 0.060603758
 	 d	BRIH.402C1n2_at	APLP2 0.036955595 0.829908794
 	 d	BRIHRC.402C2n2_at	APLP2 -0.63734522 0.000465134
 	 d	BRIHRC.402C4n5_at	APLP2 0.001770863 0.98976683
 	 d	BRRS.2684_s_at	APLP2 -0.714267324 3.86E-05
 	
HTR014343	 BRAD1_47296634_at	SNORD81 1.171506267 7.44E-06
 	 BRAD.3674_at	SNORD81 0.355375149 0.047822808
 	 Hs531856.0CB7n32_at	GAS5 0.005690756 0.96960671
 	 d	BRAD1_47361037_at	SNORD81 1.344224627 1.57E-06
 	 d	BRRS.17189_s_at	GAS5 0.082042689 0.412194114
 	
HTR007074	 BRAD.31312_at	GNPDA2 -0.449336562 0.012168077
 	 d	BREM.893_at	GNPDA2 -0.845769263 2.40E-05
 	 d	BRIH.10105C1n4_at	GNPDA2 -0.493838247 0.000826506
 	 d	BRRS.13817_s_at	GNPDA2 -0.735297733 0.004559293
 	
HTR039908	 BRAD.40323_at	AKT3 0.33694789 0.020065978
 	
HTR021486	 Hs520383.2C1n7_at	0 -0.04009077 0.832823088
 	 d	BRAD.5076_s_at	0 -0.156771948 0.37241187
 	
HTR012840	 BRAD.24100_at	MRP63 -0.755773702 0.0003214
 	 d	BRAD.26221_at	MRP63 -0.694114369 8.49E-05
 	 d	BRRS.11522_s_at	MRP63 0.227802689 0.06351264
 	 d	BRSA.151C1n3_at	MRP63 -0.605907583 0.00013311
 	
HTR000293	 BRAD.703_s_at	0 1.103946006 0.000181006
 	 BRIHRC.1209C7n2_at	HNRPD 0.345518213 0.011099661
 	 d	Adx-200073_s_at	HNRPD 0.749111332 4.29E-05
 	 d	BRAD.16428_s_at	HNRPDL 1.079136653 3.97E-06
 	 d	BRAD.37576_at	HNRPD 0.123247793 0.207537826
 	 d	BRAD.7711_at	HNRPDL 0.705476449 0.000268271
 	 d	BREM.208_s_at	HNRPD 0.141045923 0.144792454
 	 d	BRIH.1209C2n28_at	HNRPDL 0.246052743 0.038477764
 	 d	BRIH.1209C4n2_s_at	HNRPD 0.79362247 3.59E-05
 	 d	BRIH.1209C7n2_at	HNRPD 1.063587571 5.84E-06
 	 d	BRRS.12381_s_at	HNRPDL -0.148145204 0.209602825
 	
HTR063942	 BRAD.38289_s_at	0 -0.188861577 0.12447893
 	
HTR003611	 BRAD.28520_at	SFPQ 0.575152642 0.001461088
 	 Hs355934.9C18n31_at	SFPQ 0.122032051 0.587740268
 	 Hs355934.9CB7n326_at	SFPQ 0.080829438 0.506638943
 	 d	BRAD.17866_s_at	SFPQ 1.809448694 6.51E-07
 	 d	BRRS.5331_at	SFPQ 0.383724661 0.003194032
 	
HTR001320	 BRAD.39813_at	0 0.823220566 0.000212826
 	 Hs102471.1C2n27_at	0 0.289137287 0.023541324
 	 Hs185675.0C3n48_at	LTV1 -0.199390601 0.065213668
 	 d	BRAD1_28290099_at	PHACTR2 0.05924803 0.630969047
 	 d	BRAD1_68293512_at	PHACTR2 -0.143520957 0.227837605
 	 d	BRAD.29472_at	0 -0.291128579 0.194693793
 	 d	BRAD.37711_s_at	LTV1 0.119272489 0.515740472
 	 d	BRAD.9699_s_at	0 0.20632742 0.177951852
 	 d	BRRS.12973_at	LTV1 -0.385397744 0.004666304
 	 d	BRRS.8017_at	PHACTR2 0.127713406 0.208690464
 	 d	BRSA.21133C1n2_s_at	LTV1 -0.056282528 0.773668577
 	 d	Hs102471.0CB1n47_at	0 -0.211127523 0.141994566
 	 d	Hs102471.1C1n33_s_at	0 -0.011590517 0.917534345
 	
HTR001374	 BRAD.14615_at	NOL7 -0.358707835 0.033279163
 	 BRAD.5427_at	0 -0.394306654 0.058738379
 	 BRAD.8575_at	NOL7 0.10610135 0.587282092
 	 BRAG_Z93020.1_at	COPA 0.433674977 0.001987094
 	 BRMX.4505C1n2_at	SIRT5 -0.161299527 0.114997665
 	 Hs604977.0C1n17_at	0 0.40074125 0.011687693
 	 d	BRAD.6010_at	SIRT5 -0.123931906 0.346779468
 	 d	BRPDRC.4621C1n2_at	SIRT5 -0.187369746 0.399039577
 	 d	BRRS.12342_at	SIRT5 -0.722858112 0.001279699
 	 d	BRRS.7206_at	SIRT5 -0.794253004 0.001136473
 	 d	BRSA.2368C1n8_s_at	NOL7 -0.121871653 0.22122384
 	 d	Hs594133.0C1n17_s_at	0 -0.585255372 0.001430826
 	
HTR023230	 Hs493668.0C5n61_s_at	TOPORS 0.119140302 0.340560718
 	 d	BRAD.42187_s_at	TOPORS -0.449247581 0.006565352
 	 d	BRAD.4918_at	TOPORS -0.015403076 0.889926464
 	 d	Hs493668.1C6n8_at	NDUFB6 0.012238091 0.944886019
 	
HTR049514	 Hs86538.0CB1n116_s_at	0 0.286463646 0.016266047
 	 d	BRAD.41721_at	0 0.153908133 0.162662179
 	
HTR007929	 BRAD.17223_at	JUN 2.860968828 3.53E-07
 	 d	BRHP.358_s_at	JUN 3.650011843 1.67E-08
 	 d	BRIH.4731C2n7_at	JUN 2.948474179 1.03E-08
 	 d	BRRS.3147-22_at	JUN 2.493269628 3.07E-08
 	 d	BRRS.3147_at	JUN 2.571269393 4.84E-08
 	
HTR013001	 BRMX.17403C1n3_at	BOK -0.401918036 0.005409586
 	 d	BRRS.12794_s_at	BOK -1.512929034 1.82E-06
 	
HTR024871	 BRAD.6194_at	0 0.230061744 0.08692653
 	
HTR007262	 BRAD.30373_at	C1orf79 0.150277889 0.37199895
 	 d	BRRS.18206_s_at	C1orf79 0.297888742 0.012224947
 	
HTR056422	 BRAD.41115_at	0 -0.10504619 0.473360151
 	 Hs643652.0C1n3_s_at	0 -0.333280307 0.038862896
 	 d	BRAD.27626_at	BTF3L4 -0.191040494 0.396676347
 	 d	BRAD.28580_at	BTF3L4 0.008552012 0.94745861
 	 d	BRIH.1034C1n7_s_at	BTF3L4 -0.117608564 0.244921254
 	 d	BRRS.14636_at	BTF3L4 -0.218879018 0.059427228
 	 d	Hs643652.0C2n12_s_at	0 -0.210477165 0.341286417
 	
HTR009037	 Hs642712.0C2n100_s_at	ZBTB7B -1.004420111 7.85E-05
 	 d	BRRS.14189_s_at	DCST2 -0.118341892 0.472550352
 	
HTR002004	 BRAD.36844_at	MAN2C1 -0.212631513 0.192347031
 	 BRMX.7695C2n3_at	SIN3A 0.350926971 0.069266551
 	 Hs596013.0C1n18_at	0 0.038515382 0.832140562
 	 d	BRAD.36777_s_at	0 0.16695555 0.134790068
 	 d	BREM.2057_at	SIN3A 0.218212746 0.265070866
 	 d	BRIH.2513C2n2_s_at	SIN3A 0.528511522 0.00211813
 	 d	BRRS.8546_at	SIN3A 0.624344286 0.001728225
 	
HTR005573	 BRMX.1142C2n3_s_at	C14orf43 1.779409736 4.35E-07
 	 d	BRAD1_47334873_at	C14orf43 1.029766146 6.23E-06
 	 d	BRAD.35002_at	C14orf43 1.025902006 0.001484511
 	 d	BRPD.1194C1n3_at	C14orf43 0.185214951 0.11130771
 	 d	BRRS.16329_at	C14orf43 1.007482677 1.98E-05
 	 d	BRRS.6067_at	PNMA1 -0.925324359 9.11E-06
 	
HTR016057	 Hs463375.1CB1n63_s_at	0 0.859141088 0.000209272
 	 d	BRAD1_5406002_s_at	0 0.678168407 0.003334242
 	 d	BRMX.710C2n11_s_at	ZNF652 -0.019725538 0.847872779
 	 d	BRMX.710C3n7_s_at	0 0.378638925 0.067706287
 	 d	BRRS.8154_at	ZNF652 0.234437381 0.028768297
 	 d	Hs463375.1C3n32_at	ZNF652 0.165665454 0.223612756
 	
HTR018383	 BRRS.17048_at	FLJ39779 0.689019187 0.005398125
 	
HTR004818	 Hs520187.0C12n4_at	PYCR2 -0.063289298 0.652855989
 	 d	BRRS.7436_at	PYCR2 0.200055292 0.04852732
 	
HTR005054	 BRAD.1862_at	C10orf57 -1.045376877 0.00046169
 	 Hs574538.0C10n14_at	DAAM1 -0.061461205 0.675157874
 	 d	BRAD.33049_at	DAAM1 0.228212797 0.072430241
 	 d	BRAD.41192_at	DAAM1 0.680869356 0.000290082
 	 d	BRRS.8222_at	DAAM1 -0.936468005 6.54E-06
 	 d	BRSA.13742C1n3_at	0 -0.97217235 1.80E-05
 	 d	Hs19156.2C2n50_at	0 -0.313587899 0.043299201
 	
HTR006928	 BRAD.31252_at	SLC39A11 -0.485898774 0.00794486
 	 d	BRRS.10235_at	FAM64A -0.52354636 0.005840802
 	
HTR024760	 BRAD.19739_at	KLK9 0.306395238 0.029820712
 	 d	BRAD.4762_s_at	0 -0.032488997 0.877908358
 	
HTR000261	 BRAD1_19763105_at	RAD1 0.157847233 0.376429481
 	 d	BRAD.10090_s_at	RAD1 0.340099533 0.006525343
 	 d	BRAD.34850_at	RAD1 0.260071386 0.024558517
 	 d	BRRS.3627_at	RAD1 0.161406689 0.22444651
 	
HTR016743	 BREM.57_at	ABCG1 0.095214628 0.642639187
 	 Hs124649.1C1n26_s_at	ABCG1 0.999570514 3.29E-05
 	
HTR018394	 BRAD.37525_at	LOC440731 -1.11610236 0.000123528
 	 d	BRAD.36547_at	LOC440731 -1.431965107 1.26E-06
 	 d	BRRS.18079_s_at	LOC440731 -0.590556229 0.000588278
 	
HTR006405	 BRMX.1875C1n5_at	LMCD1 0.927099071 0.000284037
 	 Hs475353.0C2n13_at	LMCD1 -0.111097542 0.40166104
 	 Hs475353.0CB2n41_at	LMCD1 0.235242956 0.233664319
 	 d	BRAD.40229_at	LMCD1 2.334474096 2.50E-08
 	 d	BRRS.7910_s_at	LMCD1 1.943077249 7.80E-08
 	
HTR058249	 BRAD1_27838373_at	TBC1D25 -0.174927185 0.145352961
 	 BRAD.17672_at	EBP -0.461986713 0.001207917
 	 Hs30619.0CB2n105_at	TBC1D25 -0.205015383 0.097426451
 	 d	BRAD.29358_at	TBC1D25 -0.500616138 0.000803746
 	 d	BRIH.9450C1n3_s_at	EBP -0.761937508 2.86E-05
 	 d	BRRS.1007_s_at	TBC1D25 -0.3517976 0.017512516
 	 d	BRRS.6496_at	EBP -0.691035012 0.000212393
 	
HTR002606	 BRAD.27862_at	METTL9 0.076688198 0.517207574
 	 d	BRAD.20638_s_at	METTL9 -0.468158946 0.045840069
 	 d	BRIH.2447C1n2_at	METTL9 0.111349545 0.324138322
 	 d	BRIHRC.2447C3n2_at	METTL9 -0.035790707 0.708733697
 	 d	BRRS.8815_at	METTL9 -0.654431211 0.000121132
 	
HTR004584	 BRAD.31675_at	0 -0.017006678 0.913276972
 	 BRSA.10627C1n2_s_at	0 0.619902285 0.007014577
 	 d	BRRS.13273_at	MRLC2 -0.395771267 0.001944534
 	 d	BRRS.6414_s_at	MRCL3 -0.097491112 0.313653363
 	 d	Hs589563.0C1n12_s_at	0 -0.053920936 0.689080866
 	
HTR023309	 BRAD.39582_at	RUFY2 -0.995407389 0.002412523
 	 d	BRAD.34929_at	RUFY2 -0.461994543 0.001007614
 	 d	BRRS.2190_s_at	RUFY2 -0.464929349 0.019595429
 	 d	BRRS.9666_at	RUFY2 -0.839834193 4.54E-05
 	 d	Hs643472.0CB1n49_at	0 -0.177494962 0.183485656
 	 d	Hs643472.1C1n12_at	HNRPH3 0.210117664 0.081238944
 	
HTR008612	 BRAD.17671_s_at	BRD3 0.361454162 0.002854144
 	 BRIHRC.6321C1n2_at	BRD3 -0.141638993 0.271472095
 	 BRRS.17222_at	BRD3 -0.198240547 0.09693724
 	 Hs592770.0CB1n51_at	BRD3 -0.097070414 0.560114019
 	 d	BRAD.16519_at	BRD3 -0.606877713 0.000118952
 	 d	BRIH.3265C1n3_s_at	BRD3 -0.090757128 0.43715776
 	 d	BRRS.7074_s_at	BRD3 -0.464071446 0.001572691
 	 d	Hs522472.0CB1n51_at	BRD3 -0.582652458 0.000688772
 	
HTR010360	 BRRS.6710_s_at	CCDC85B 0.703647663 8.13E-05
 	 d	BRRS.5595_s_at	FOSL1 1.193724724 2.89E-06
 	
HTR016545	 BRAD1_32050149_at	0 2.519513505 2.70E-08
 	 BRAD.30087_at	0 2.426988433 1.88E-07
 	 d	Hs112482.0C1n12_at	0 0.255461051 0.14276006
 	
HTR003965	 BRAD.32923_at	PCMTD1 0.510375113 0.003360837
 	 d	BRAD.35070_at	PCMTD1 0.632408529 0.0011551
 	 d	BRAD.36857_at	PCMTD1 0.716437591 0.001132351
 	 d	BRIH.15C2n8_at	PCMTD1 0.100853004 0.425170487
 	 d	BRRS.13366_at	PCMTD1 0.113225911 0.531850521
 	
HTR006164	 BRAD.31061_at	SLMO2 0.610342923 0.000292935
 	 d	BRIH.6264C1n2_at	SLMO2 0.030372197 0.783118386
 	 d	BRIH.6584C1n4_s_at	SLMO2 0.005477123 0.962047293
 	 d	BRRS.8832_at	SLMO2 0.039774852 0.723216542
 	
HTR004035	 BRAD1_21981290_at	0 0.287844558 0.095652396
 	 Hs584945.0C2n72_at	TNRC6C -0.391704616 0.015146526
 	 Hs584945.0CB5n17_s_at	0 0.154783985 0.217721699
 	 Hs584945.1C1n3_at	0 -0.568370896 0.013748057
 	 d	BRAD.24829_at	0 0.912490178 1.82E-05
 	 d	BRAD.39848_at	0 -0.161375693 0.26195115
 	 d	BRRS.10224_at	TNRC6C -0.137929735 0.229318779
 	 d	Hs584945.0CB3n33_s_at	0 0.849614438 0.000196899
 	
HTR015368	 BRAD.29938_at	0 -0.670624798 0.001517875
 	 Hs298248.10C1n18_at	0 0.147718281 0.460237463
 	 d	BRMX.13924C2n5_s_at	0 -0.552556187 0.000323123
 	 d	Hs298248.8C1n18_at	RREB1 0.022523246 0.922967847
 	
HTR000847	 BRAD.17643_s_at	AZIN1 1.458993777 1.21E-06
 	 d	BRAD.7496_at	AZIN1 1.252661259 4.06E-06
 	 d	BRIH.1498C1n8_at	AZIN1 2.10809437 3.83E-07
 	 d	BRIH.1498C4n15_at	AZIN1 0.72928236 7.24E-05
 	 d	BRRS.14577_s_at	AZIN1 0.509155214 0.00059051
 	
HTR019796	 BRAD.41117_at	0 0.008036444 0.942402589
 	
HTR005593	 BRAD.29745_at	EPB41L4A -0.452622246 0.025539536
 	 d	BRAD.22763_s_at	EPB41L4A -1.975117825 1.09E-05
 	 d	BREM.1695_at	EPB41L4A 0.122431531 0.447999932
 	 d	BRRS.11211_at	EPB41L4A -2.337175634 9.56E-08
 	
HTR006250	 BRAD.29108_at	C15orf24 -0.134627932 0.341367757
 	 d	BRRS.10406_at	C15orf24 -0.489051648 0.000386171
 	
HTR061689	 BRAD.41513_at	0 -0.297327672 0.038252977
 	 d	BRAD1_46547782_at	0 0.024756312 0.857699793
 	 d	BREM.1734_at	ZRF1 0.12057173 0.527000857
 	
HTR016221	 BRAD.38277_at	LYRM7 -0.19366237 0.300600051
 	 d	BRAD1_7457247_s_at	LYRM7 -0.455998375 0.005149069
 	 d	BRRS.16029_at	LYRM7 -0.931445391 0.00012312
 	 d	BRSA.13215C1n2_at	LYRM7 -0.336894044 0.047128676
 	
HTR049418	 BRRS.11661_at	C14orf4 0.132065843 0.163327535
 	
HTR004983	 BRMX.4806C4n3_s_at	KRT81 -1.654617957 1.30E-06
 	 BRMX.4806C8n56_at	KRT81 -2.425254865 6.79E-06
 	 BRMX.4841C1n2_at	KRT83 -0.21647428 0.091745159
 	 d	BRRS.3184_at	KRT81 -4.062811787 2.05E-09
 	 d	BRRS.3185_at	KRT83 -0.189848342 0.192794437
 	
HTR000673	 BRAD1_46549465_s_at	0 -1.509319528 4.05E-05
 	 BRAD.32008_at	0 -1.196649556 6.29E-06
 	 d	BRAD1_34454828_s_at	0 -2.048787718 7.06E-08
 	 d	BRRS.14141_s_at	AKAP12 -0.72627654 4.96E-05
 	 d	Hs644411.0C1n4_s_at	AKAP12 -1.920192319 2.24E-07
 	
HTR010293	 BRAD1_24777734_at	MAF 1.800269899 1.96E-05
 	 BRAD1_5235251_at	MAF -0.145660937 0.430418506
 	 BRAD.30649_at	MAF 1.527144506 1.15E-05
 	 d	BRAD.13940_s_at	MAF 1.681917401 9.88E-07
 	 d	BRAD.5290_at	MAF 1.015786739 4.33E-05
 	 d	BRIH.6103C1n2_at	MAF 1.84146442 3.30E-06
 	 d	BRRS.1770_s_at	MAF 1.768626049 4.32E-07
 	 d	BRRS.5542_at	MAF 1.064348814 7.92E-05
 	
HTR026781	 BRAD.19702_at	0 0.102088188 0.655928547
 	
HTR017598	 BRAD.40341_at	0 0.055175139 0.629321559
 	 BRIH.859C1n5_at	0 -0.519625878 0.000575568
 	 BRIH.859C2n3_at	0 -0.660346413 0.000124626
 	 BRPDRC.9809C1n5_s_at	0 -0.690994807 0.000100334
 	 Hs595250.0C1n22_at	CCDC75 -0.076380466 0.642775031
 	 d	BRAD1_24812535_at	0 -0.140108198 0.412821092
 	 d	BRMX.18912C1n3_at	CCDC75 -0.149741683 0.339492066
 	 d	BRRS.15627_at	CCDC75 -0.094903843 0.427851297
 	 d	Hs595250.0C3n25_s_at	CCDC75 -0.037750581 0.788622896
 	
HTR002634	 BRAD.28930_at	THRAP3 0.078115158 0.642088674
 	 d	BRAD1_38529266_at	THRAP3 -0.356198845 0.024808983
 	 d	BRMX.18223C1n4_s_at	0 -0.175735828 0.14845082
 	 d	BRRS.5373_at	THRAP3 -0.27834037 0.07288503
 	
HTR011705	 BRAD.35074_at	0 0.427610602 0.010195008
 	 BRMX.15859C1n2_at	RBM14 0.007509749 0.947734526
 	 d	BRAD.1678_at	RBM14 0.659957 0.000135941
 	 d	BRAD.29500_s_at	0 -0.313428051 0.023932102
 	 d	BREM.1577_at	RBM4 0.39604201 0.017220004
 	 d	BRRS.3664_at	RBM4 0.233859055 0.026015742
 	 d	BRRS.6292_at	RBM14 0.426349595 0.001065129
 	 d	BRSA.200C2n2_at	RBM4 0.545676765 0.000550891
 	 d	Hs523822.0C8n5_at	0 0.167230676 0.455662754
 	 d	Hs533712.2C1n11_at	0 0.388714599 0.084154122
 	 d	Hs533712.9C1n5_at	TMEM137 -0.107285523 0.402667369
 	
HTR004273	 BRAD1_44835268_at	LONP2 0.386418174 0.006475218
 	 BRIHRC.6655C1n2_at	LONP2 0.126062906 0.29022242
 	 BRMX.1499C1n7_at	LONP2 -0.009450925 0.93803215
 	 BRMX.15770C2n5_at	LONP2 -0.238345633 0.140979265
 	 Hs643528.4C1n21_at	0 0.006892267 0.948370064
 	 d	BRAD.30923_at	LONP2 -0.462172998 0.001709287
 	 d	BRIHRC.11253C1n2_at	LONP2 -0.172891923 0.225333235
 	 d	Hs643528.0C1n10_s_at	LONP2 -0.441065136 0.001365872
 	 d	Hs643528.0CB3n36_s_at	LONP2 -0.296902122 0.007599478
 	
HTR019728	 Hs634213.0C1n15_at	0 2.005213848 2.19E-07
 	
HTR004874	 BRAD.30028_at	UBE2B 0.225118042 0.048945106
 	 d	BRRS.4018_at	UBE2B 0.387541286 0.055819839
 	
HTR007943	 BRMX.1011C3n8_at	ID2 0.228449352 0.093824937
 	 d	BRRS.3101_at	ID2 -0.113172571 0.267181521
 	 d	BRRS.3101_s_at	ID2 0.619835163 0.000151138
 	 d	Hs180919.0CB3n95_at	ID2 2.556586841 1.56E-06
 	
HTR019254	 BRAD.32853_at	0 -1.068829869 0.000117634
 	 d	Hs631733.2C1n12_at	0 -0.26029687 0.036920524
 	
HTR020501	 BRAD.37411_at	0 -0.368241485 0.025206251
 	
HTR048828	 BRAD.40907_at	0 -0.994613999 4.24E-05
 	 d	Hs444665.0C1n3_at	0 -0.041296064 0.75531921
 	
HTR008428	 BREM.455_at	0 0.151995239 0.207867073
 	 BRRS1RC_NM_025134_at	CHD9 -0.311845655 0.059288584
 	 Hs59159.0C16n10_at	CHD9 -0.150040049 0.306251406
 	 d	BRAD.30861_at	CHD9 -0.190423633 0.288588868
 	 d	BRAD.39719_at	CHD9 -0.464211036 0.004103129
 	 d	BRIH.5397C1n4_at	CHD9 -0.6931609 0.000652417
 	 d	BRRS.12065_at	CHD9 -0.819973213 6.38E-05
 	 d	BRRS1_NM_025134.3_at	CHD9 -0.74829297 3.38E-05
 	
HTR001986	 BRAD.29948_at	B4GALT1 -0.710300689 0.000447656
 	 BRMX.1015C3n3_at	B4GALT1 -0.28960094 0.044131359
 	 Hs272011.0C2n20_at	B4GALT1 -0.093441433 0.589838991
 	 d	BRAD.15702_at	B4GALT1 -0.255199388 0.118598781
 	 d	BRAD.19820_s_at	B4GALT1 -0.324601479 0.007048965
 	 d	BRAD.37535_at	B4GALT1 0.763678801 0.000301972
 	
HTR030132	 BRAD.41277_at	APOOL -0.359226533 0.006922265
 	 BRMX.6561C1n4_at	APOOL -0.066735067 0.548840278
 	 Hs632825.0C2n86_at	SATL1 0.009691205 0.95032751
 	 d	BRAD.17224_s_at	0 -1.062875125 2.88E-05
 	 d	BRAD.24323_at	APOOL -0.461068851 0.002274458
 	 d	BRAG_Z83820.2_s_at	0 -1.039149131 3.02E-05
 	 d	BRRS.16498_at	APOOL -1.150214129 5.02E-06
 	
HTR046959	 BRAD1_10936423_at	0 1.38666216 4.07E-05
 	 d	BRAD.34281_at	0 0.702271576 0.003064196
 	
HTR047008	 BRAD.33727_at	RP11-506K6.3 -0.159335226 0.147113265
 	 BRAD.39632_at	0 1.115805007 4.79E-06
 	 d	BRAD.33724_s_at	LOC389362 -0.69221419 9.09E-05
 	 d	BRRS.19132_s_at	LOC389362 -0.451687955 0.001806056
 	 d	Hs132340.12C1n5_at	0 0.043691624 0.750985077
 	
HTR006300	 BRAD.28556_at	CRLS1 -0.145086892 0.209691198
 	 BRAD.32714_s_at	CRLS1 -0.484391861 0.004745005
 	 Hs224764.0C10n23_at	0 0.062915469 0.503009387
 	 d	BRAD.39365_s_at	0 0.103186853 0.387276791
 	 d	BRIH.5527C1n2_s_at	0 -0.503253744 0.021274021
 	 d	BRRS.10299_s_at	CRLS1 -0.197045263 0.102294483
 	 d	Hs224764.0C7n2_at	CRLS1 -0.120598633 0.402350527
 	
HTR063914	 BRAD1_9328349_s_at	0 -0.756636306 6.68E-05
 	
HTR012227	 BRAD.30510_s_at	CAMK2N1 -1.63946979 2.52E-06
 	 d	BRAD.21075_s_at	CAMK2N1 -2.552973235 1.60E-08
 	 d	BRRS.10088_at	CAMK2N1 -2.147412675 1.00E-07
 	
HTR002395	 BRAD.30645_at	BID -1.199052636 2.04E-06
 	 d	BRAD.10121_at	BID -0.12140367 0.289729502
 	 d	BRAD.15776_s_at	BID -0.381961138 0.003766187
 	 d	BREM.969_at	BID -0.207949231 0.188198398
 	 d	BRRS.16377_s_at	BID -0.353359841 0.003961453
 	
HTR007508	 BRMX.7270C3n15_at	RBM35B -0.313282744 0.038528952
 	 BRPD.10847C1n8_at	RBM35B -0.066509641 0.627906702
 	 Hs632209.0C12n19_at	NFATC3 0.122281913 0.391067404
 	 d	BRAD.30559_at	0 -1.200788917 4.55E-05
 	 d	BRRS.11985_s_at	RBM35B -0.248200766 0.033379514
 	 d	Hs436585.0CB1n120_s_at	NFATC3 -0.017968466 0.913122953
 	
HTR059785	 BRAD.33403_at	PAPLN 0.328293981 0.024107499
 	
HTR019580	 BRAD.31670_s_at	0 0.76246884 0.0012342
 	 BRMX.742C1n2_at	SMEK2 -0.045084235 0.70685742
 	 Hs516182.0C15n4_at	SMEK2 0.196354711 0.146308914
 	 d	BRAD.26176_at	SMEK2 0.215648864 0.059152366
 	 d	BRIH.6522C1n3_at	SMEK2 0.892459418 0.001308409
 	 d	BRRS.10585_at	SMEK2 -0.051921832 0.579025563
 	 d	Hs516182.0C17n21_at	SMEK2 1.431695573 1.39E-05
 	 d	Hs516182.0CB3n91_at	SMEK2 -0.109654999 0.372028363
 	 d	Hs600282.0C1n17_s_at	0 0.016956769 0.913967999
 	 d	Hs642777.0C2n34_at	0 -0.389224756 0.007378178
 	
HTR044096	 BRAD.17631_at	WSB2 -0.603062804 0.011489587
 	 BREM.941_s_at	WSB2 -1.681909334 3.08E-06
 	 d	BRAD.7485_at	WSB2 -1.619284444 2.47E-07
 	 d	BRRS.10095_at	WSB2 -1.501129991 1.64E-06
 	
HTR007978	 BRAD.17860_at	TWF1 -0.630255453 0.04185934
 	 d	BRAD.17859_at	TWF1 0.111795072 0.421703453
 	 d	BRRS.3602-22_s_at	TWF1 -0.622009039 0.000244533
 	 d	BRRS.3602_s_at	TWF1 -0.657872407 0.000333334
 	
HTR002332	 BRAD.17742_at	DCBLD2 -0.281877975 0.178267171
 	 BRAD.31334_at	DCBLD2 -2.511911421 2.04E-08
 	 d	BRPDRC.786C1n5_at	DCBLD2 -2.976393889 3.40E-08
 	 d	BRRS.13649_at	DCBLD2 -3.084113707 9.75E-09
 	
HTR006513	 BRAD.30049_at	C3orf17 -1.178434609 2.52E-06
 	 d	BRIH.2977C2n2_at	C3orf17 -0.008944032 0.946830183
 	 d	BRRS.1632_s_at	C3orf17 -0.192933586 0.067269501
 	 d	Hs591288.0C2n35_at	C3orf17 -0.133230185 0.353550424
 	
HTR029693	 BRAD.10384_at	MLF1 -0.138178152 0.213338056
 	 d	BREM.1239_at	MLF1 0.707111133 0.000304938
 	 d	BRRS.11276_at	MLF1 1.263988087 1.20E-06
 	
HTR029770	 BRPDRC.2876C1n3_at	PGGT1B 0.233742865 0.085588456
 	 Hs254006.0C1n25_at	PGGT1B -0.056794303 0.567862489
 	 d	BRMX.2780C1n4_s_at	PGGT1B -0.27470872 0.012389358
 	 d	BRRS.5303_at	PGGT1B -0.170930833 0.419074776
 	
HTR024653	 BRAD.2124_at	0 0.440940943 0.003090152
 	
HTR024377	 BRAD.15074_at	0 0.403871368 0.001908549
 	 d	BREM.338_at	0 -0.151682701 0.202010696
 	
HTR025152	 BRAD.18898_at	0 0.52785988 0.015207919
 	 d	BRAD1_27822935_at	0 0.051290346 0.696408839
 	 d	Hs159264.0C1n13_at	0 -0.00023556 0.998613774
 	
HTR020647	 BRAD.37936_at	0 -1.375425164 6.85E-06
 	
HTR007880	 BRAD.28204_at	ATP1B3 0.240169963 0.1932032
 	 d	BRIH.4296C2n3_at	ATP1B3 0.685823166 5.05E-05
 	 d	BRRS.2715_at	ATP1B3 0.761424206 9.50E-05
 	 d	Hs477789.20C1n2_at	GRK7 -0.189887767 0.240246272
 	
HTR000212	 Hs408456.0C6n24_at	PTPRS -1.091226888 3.24E-05
 	 d	BRAD.15156_at	PTPRS -0.447063147 0.008164999
 	 d	BRRS.13701_at	PTPRS -1.148651457 8.45E-06
 	
HTR016347	 BRAD.31187_s_at	0 1.523592106 9.15E-06
 	 BRIHRC.11710C1n3_s_at	0 0.680313305 0.001826332
 	 Hs594180.0C2n58_at	0 -0.048609011 0.657483524
 	 Hs642794.0C1n19_at	0 0.477450086 0.007253561
 	 d	BRMX.5209C1n12_s_at	0 0.164127525 0.125570886
 	
HTR019007	 BRAD.31616_at	ZMYND8 0.000479431 0.997842325
 	 d	Hs446240.4C1n19_at	ZMYND8 -0.236525182 0.054130438
 	
HTR004728	 BRAD.32131_at	CCND2 0.017513069 0.917079555
 	 BRAD.5134_at	CCND2 -0.078675032 0.567459918
 	 d	BRAD.5135_at	CCND2 -0.267227344 0.026963943
 	 d	BRHP.1083-22_at	CCND2 -0.270336699 0.02796554
 	 d	BRHP.1083_at	CCND2 -0.268212523 0.072463686
 	 d	BRHP.577_at	CCND2 -0.662323872 0.001018969
 	 d	BRRS.2776_at	CCND2 -0.886057732 1.47E-05
 	
HTR005979	 BRAD.24061_s_at	RPL38 0.274060422 0.037708784
 	 d	BRRS.699_s_at	RPL38 -0.198353731 0.056123777
 	
HTR015989	 BRAD.26664_s_at	MGC34646 0.44826983 0.001510222
 	 BRIH.1730C3n4_at	MGC34646 0.738018769 7.43E-05
 	 d	BRRS.15446_s_at	MGC34646 0.270399564 0.099817773
 	
HTR003132	 BRAD.32087_at	JAG1 0.673164694 7.99E-05
 	 d	BRAD.13695_at	JAG1 0.929768833 1.27E-05
 	 d	BRAD.19603_s_at	JAG1 0.942108673 1.12E-05
 	 d	BRRS.152_at	JAG1 0.928597816 2.33E-05
 	
HTR022504	 Hs569497.2C1n7_s_at	0 2.549705212 7.43E-08
 	
HTR006747	 BRAD.32198_at	PPM1A 0.579976457 0.00154127
 	 Hs130036.0C1n57_at	0 -0.198695212 0.189206313
 	 Hs592298.0CB4n25_at	0 0.165015518 0.44515093
 	 d	BRAD.29277_at	0 -1.004752089 8.97E-06
 	 d	BRAD.30400_at	0 -0.150801663 0.267513261
 	 d	BRAD.34928_at	0 -0.165300056 0.240765755
 	 d	BRIH.6799C1n4_s_at	PPM1A 0.683366532 0.001183524
 	 d	BRMX.19400C1n2_at	0 -0.437220325 0.002271099
 	 d	BRRS.10839_at	PPM1A 0.391988226 0.002146988
 	 d	BRRS.15793_at	PPM1A 0.234694991 0.098774023
 	 d	Hs130036.0C2n61_s_at	0 -0.085355972 0.420763907
 	
HTR024501	 Hs632618.1C2n9_at	0 -0.602087163 0.002440455
 	
HTR016539	 BRAD.37327_at	LOC440934 0.054450433 0.793773124
 	 BRAD.41257_at	LOC440934 -0.025540891 0.864040929
 	 d	BRRS.17532_s_at	LOC440934 0.07047739 0.634250285
 	
HTR014728	 BRMX.12799C1n5_at	MORC3 0.439078449 0.024948474
 	 d	BRRS.8464_at	MORC3 0.444390306 0.007682911
 	
HTR032413	 Hs494062.0C2n3_at	IGKV1OR-3 -2.963595373 3.58E-07
 	
HTR004686	 BRAD.17545_at	SAFB 0.02866426 0.857467416
 	 BRMX.18308C1n3_s_at	SAFB 0.369707201 0.02886293
 	 Hs23978.0CB3n21_at	SAFB -0.170860582 0.383553554
 	 d	BRMX.20466C2n2_at	0 0.388934189 0.013323447
 	 d	BRRS.3723_at	SAFB 0.570375757 0.000281731
 	
HTR002315	 BRAD.39626_at	RGL2 -0.442738754 0.075207801
 	 BRMX.15751C1n5_at	RGL2 -0.174549248 0.247104961
 	 d	BRIHRC.3573C1n12_at	RGL2 0.09318973 0.404136422
 	 d	BRRS.5108_at	RGL2 0.101843117 0.330349428
 	
HTR008521	 BRAD.23749_at	0 -0.124376853 0.421207721
 	 d	BRRS.12027_s_at	C14orf45 0.31573227 0.019480283
 	 d	BRRS.17791_at	C14orf45 -0.231744365 0.157546293
 	 d	Hs260555.0C1n35_at	ALDH6A1 0.003025999 0.980094743
 	
HTR009659	 BRAD1_5366107_at	0 0.566850921 0.000369461
 	 BRMX.8052C1n3_at	0 -0.030303447 0.767779437
 	 Hs591503.0C4n5_s_at	0 -0.058674487 0.72732964
 	 Hs591503.0C5n21_at	0 -0.58378009 0.01404168
 	 d	BRAD.34731_at	0 1.195998727 0.000276445
 	 d	BRAD.41661_at	0 -0.623158326 0.008959084
 	 d	BRMX.7535C1n8_at	0 -0.163316205 0.219221923
 	 d	BRRS.11664_at	HIVEP3 -0.234741855 0.115291941
 	 d	Hs403972.0C1n39_at	0 1.591653908 5.31E-06
 	
HTR017525	 BRAD.17835_at	CTBP1 -0.033490741 0.772054282
 	 d	BRIH.682C1n5_s_at	CTBP1 -0.914770237 2.01E-05
 	 d	BRRS.2466_at	CTBP1 -0.586690943 0.00021043
 	 d	Hs208597.0C6n25_at	0 -0.110638865 0.496841171
 	
HTR006092	 BRAD.17940_s_at	NPEPPS -1.247820969 1.58E-05
 	 BRMX.7483C2n4_at	NPEPPS -0.656604874 0.021665999
 	 d	BRAD.40096_at	0 0.608032214 0.011970473
 	 d	BRRS.19018_at	0 0.119069118 0.63449865
 	 d	BRRS.19019_at	NPEPPS -0.299963826 0.147934285
 	 d	BRRS.6277_s_at	NPEPPS -1.17750791 5.43E-06
 	
HTR059029	 BRAD.1763_at	BIRC5 -0.378421749 0.009465084
 	 BRRS.17175_at	BIRC5 -0.291060281 0.065038837
 	 d	BRAD.14798_s_at	BIRC5 0.062221825 0.602034574
 	 d	BREM.1272_at	BIRC5 -0.084800985 0.450531685
 	 d	BRRS.1281_s_at	BIRC5 -0.437966582 0.010512686
 	 d	BRSA.19464C1n2_at	BIRC5 -0.579080508 0.001908458
 	
HTR004917	 BRAD1_58053335_at	EIF2C2 0.038704798 0.753732415
 	 BRAD.31065_at	EIF2C2 0.885895636 8.47E-06
 	 d	BRAD1_16004118_at	EIF2C2 0.400771801 0.013109387
 	 d	BRAD.17251_at	EIF2C2 0.462894987 0.005910474
 	 d	BRRS.7146_s_at	EIF2C2 0.899929913 8.28E-06
 	 d	Hs449415.0CB1n101_s_at	EIF2C2 0.771010391 8.26E-05
 	
HTR008246	 BRAD.3089_at	LOC401233 0.879541466 2.44E-05
 	 BRRS.1379_s_at	LOC401233 1.368530007 0.000381255
 	 Hs145597.0C1n13_at	LOC285771 -0.268628854 0.067480893
 	 d	BRRS.17061_at	DKFZp686I15217 0.152103844 0.186378087
 	 d	BRRS.621_s_at	LOC401233 1.060371593 5.73E-06
 	
HTR003079	 BRAD.15084_at	TRAM1 -0.424977908 0.00369304
 	 d	BRAD.7128_at	TRAM1 -0.726363307 0.000131787
 	 d	BRIH.1352C1n10_s_at	TRAM1 -1.043229023 7.09E-06
 	 d	BRIH.1352C3n2_at	TRAM1 -1.103740381 2.18E-05
 	 d	BRIH.1352C6n4_s_at	TRAM1 -0.613954795 0.00022741
 	 d	BRRS.7721-22_at	TRAM1 -1.319224273 1.37E-06
 	 d	BRRS.7721_at	TRAM1 -1.204530872 1.99E-06
 	
HTR044578	 Hs13640.2C1n11_s_at	FGF1 0.118873335 0.333125298
 	
HTR011119	 BRAD.40461_at	RBMS3 0.336257326 0.014500502
 	 Hs221436.5C1n16_at	RBMS3 -0.001714675 0.991091107
 	 Hs594906.0C1n21_at	0 -0.017077806 0.899665708
 	 Hs595644.0C1n36_at	0 -0.185552872 0.089628623
 	 d	BRAD.35126_at	0 0.186402982 0.102683163
 	 d	BRAD.39409_at	0 -0.04089965 0.725624484
 	 d	BRMX.19901C2n3_s_at	0 0.085801542 0.48118852
 	 d	BRRS.7859_s_at	RBMS3 0.21201368 0.332834003
 	 d	BRRS.874_at	RBMS3 -0.134958565 0.269467791
 	 d	Hs594906.0C2n5_s_at	0 0.547366158 0.000985243
 	
HTR003957	 BRAD.29738_at	UBXD1 -0.052183408 0.619681167
 	
HTR002518	 BRIH.285C3n2_at	HSP90AA1 1.809765484 4.12E-06
 	 d	BRIH.285C17n2_s_at	HSP90AA1 1.804970367 2.54E-07
 	 d	BRIH.285C2n3_at	HSP90AA1 1.226359808 1.48E-06
 	 d	BRIH.285C9n13_s_at	HSP90AA1 1.388380129 7.43E-07
 	
HTR006518	 BRMX.5104C1n4_at	FLJ22028 0.290165602 0.010829282
 	 d	BRAD.17747_at	C12orf39 -0.891729112 7.45E-05
 	
HTR013453	 BRAD.23164_at	0 0.089931818 0.557175942
 	 d	BREM.346_at	0 -0.098615741 0.385212305
 	
HTR058315	 BRAD1_10809006_at	RPL5 -0.208739419 0.3791007
 	 BRAD.14560_s_at	RPL5 -0.290065354 0.117101619
 	 Hs180946.3C1n4_at	RPL5 0.055368415 0.730505239
 	 d	BRAD.17594_at	RPL5 0.177728747 0.107095005
 	 d	BRAD.19434_s_at	RPL5 0.210486033 0.091427789
 	
HTR001105	 BRMX.1849C2n10_at	CTTN 0.062225446 0.641339151
 	 BRMX.2805C2n2_at	CTTN -0.296556573 0.079638465
 	 Hs632133.0CB3n11_at	CTTN -0.001659705 0.98958575
 	 Hs632133.5C1n11_at	CTTN 0.067508054 0.494261865
 	 d	BRAD.18472_at	CTTN 0.243207311 0.094171682
 	 d	BRIH.5259C2n2_s_at	CTTN -0.539684043 0.001160246
 	 d	BRRS.13922_s_at	CTTN -0.509687942 0.002437384
 	 d	Hs632133.0CB7n20_at	CTTN -0.072018743 0.619417115
 	 d	Hs632133.0CB8n21_s_at	CTTN -0.631392588 0.00010987
 	
HTR019859	 BRAD.25767_at	0 0.287957566 0.01452117
 	
HTR005990	 BRAD.31461_at	SAT1 2.120615556 1.58E-07
 	 BRIHRC.1330C6n2_s_at	SAT1 0.640022728 0.001402117
 	 d	BRAD.17842-22_at	SAT1 1.428077286 2.10E-06
 	 d	BRAD.17842_at	SAT1 1.403975575 8.05E-07
 	 d	BRIH.1330C6n2_at	SAT1 1.709388985 3.12E-07
 	 d	BRRS.3726_at	SAT1 0.605070869 0.000169545
 	
HTR028646	 BRAD1_23517088_at	RUFY3 -0.063347955 0.746166397
 	 BRAD1_24792611_s_at	RUFY3 -0.165573138 0.16833014
 	 BRAD.30653_at	TAX1BP3 0.459545549 0.005965556
 	 Hs7972.0C28n9_at	RUFY3 0.02048134 0.860759781
 	 d	BRAD.14737_at	RUFY3 0.414387406 0.009104029
 	 d	BRAD.17806_s_at	RUFY3 0.701625291 0.000147755
 	 d	BRAD.29341_s_at	0 0.057138046 0.569950967
 	 d	BRIH.10718C1n2_s_at	RUFY3 0.748599062 0.003172776
 	 d	BRMX.22562C1n2_at	RUFY3 0.051750541 0.776859007
 	 d	BRRS.1934_at	RUFY3 -0.108084826 0.400760818
 	 d	BRRS.8204_s_at	RUFY3 -0.048263656 0.715717398
 	 d	Hs595749.0C1n14_at	0 0.274441487 0.053597641
 	
HTR044620	 BRAD.41044_at	LPP 0.287420017 0.049161426
 	
HTR001966	 BRAD.14514_at	EIF2AK1 -0.1347177 0.385299502
 	 BRAD.14515_s_at	EIF2AK1 -0.123891734 0.41142035
 	 d	BREM.323_at	0 -0.232275143 0.23110453
 	 d	BRIH.350C4n4_s_at	EIF2AK1 0.150311044 0.154901506
 	 d	BRRS.7811_at	EIF2AK1 -0.040054036 0.712421688
 	
HTR003558	 BRAD1_28856659_s_at	KCNJ2 1.750697922 1.35E-05
 	 BRAD.32271_at	KCNJ2 1.97924657 3.31E-07
 	 d	BRAD1_10941016_s_at	KCNJ2 2.413992958 6.89E-05
 	 d	BRRS.612_at	KCNJ2 2.149819194 1.44E-07
 	
HTR007339	 BRAD.30071_at	FAM76A -0.169907515 0.188165407
 	 Hs596510.0C1n33_at	0 0.084982874 0.59540428
 	 d	BRAD1_4682402_s_at	FAM76A -0.326916195 0.019224664
 	 d	BRAD.30043_at	0 -0.520399296 0.000873328
 	 d	BRRS.14903_at	FAM76A -0.437721745 0.034876349
 	 d	Hs469359.0C3n7_at	FAM76A -0.140897051 0.254142873
 	
HTR020807	 BRAD.19495_at	0 -0.350618697 0.010021974
 	 Hs351906.11C1n9_at	MGC39821 -0.227697255 0.110433956
 	 d	BRAD.3670_s_at	0 -0.462546371 0.005314436
 	 d	BRMX.13615C1n2_at	0 -0.461722553 0.011386805
 	
HTR018628	 BRAD.3333_at	0 0.109418681 0.315857912
 	
HTR003664	 BRAD1_27827031_at	0 0.26873988 0.093819805
 	 BRIHRC.692C1n2_at	CHD2 0.203727852 0.109829214
 	 BRMX.2066C1n3_at	CHD2 1.137023178 0.003821998
 	 BRMX.632C3n3_at	CHD2 1.115221663 0.000200337
 	 Hs220864.0CB3n30_at	CHD2 -0.276951906 0.074481657
 	 Hs632165.0C7n11_at	CHD2 0.768363681 0.003202023
 	 Hs632165.0CB1n56_at	CHD2 0.055154006 0.565353858
 	 d	BRAD.30375_at	CHD2 1.622615286 3.12E-07
 	 d	BRIH.5892C2n2_at	CHD2 0.9312033 0.005683277
 	 d	BRIH.692C3n2_s_at	0 -0.100313564 0.438821743
 	 d	BRPDRC.2156C1n3_at	CHD2 0.95673686 0.000133466
 	 d	BRRS.17553_s_at	0 -0.350680741 0.05890579
 	 d	BRRS.2230_at	CHD2 1.363019736 2.75E-06
 	 d	BRRS.2418_at	CHD2 0.082231458 0.608140625
 	 d	Hs220864.0C8n265_s_at	CHD2 1.023030333 2.33E-05
 	 d	Hs632165.0CB5n55_at	0 1.27065445 2.24E-06
 	
HTR003759	 BRAD.32081_at	EPB41L2 0.217351251 0.061204954
 	 Hs486470.3C2n7_at	EPB41L2 -0.285302217 0.067954879
 	 d	BREM.1094_at	EPB41L2 1.418061272 3.39E-06
 	 d	BRIH.4606C1n2_at	EPB41L2 1.790071188 6.01E-06
 	 d	BRRS.2546_at	EPB41L2 1.202667006 3.19E-06
 	
HTR003682	 BRAD.23773_s_at	0 0.102700294 0.520686693
 	 BRAD.2861_at	0 0.483244538 0.00110867
 	 BRAD.28678_at	0 0.063355025 0.789243801
 	 d	BRRS.8778_at	LOC728198 0.268785382 0.015726504
 	
HTR000563	 BRAD.13002_at	C1orf43 -0.001567228 0.992802152
 	 BRMX.468C2n4_at	C1orf43 -0.085660548 0.566050734
 	 d	BRAD.1468_s_at	0 0.395430359 0.00372717
 	 d	BRRS.13967_s_at	C1orf43 0.058983252 0.540110906
 	
HTR018069	 BRAD.32544_at	P2RY1 0.441493371 0.060018868
 	 d	Hs79881.1C1n36_at	P2RY1 -0.03718371 0.765088968
 	
HTR024296	 BRAD1_31918804_s_at	0 1.6050862 3.91E-06
 	 BRSA.21686C1n2_s_at	0 0.54634461 0.019155748
 	 d	Hs518727.3C1n8_at	0 0.69619495 0.001707977
 	
HTR029141	 BRAD.34409_s_at	0 0.022015831 0.863227472
 	 Hs642691.0C1n7_at	0 0.021049868 0.867941342
 	
HTR019784	 Hs481166.1C1n10_s_at	0 -0.289212865 0.024470571
 	
HTR012185	 BRAD.18056_s_at	ATP6V0E1 -0.638839557 0.007452965
 	 Hs484188.0C10n6_at	0 -0.126417877 0.363581325
 	 d	200096_s_at	ATP6V0E1 -0.670725486 5.51E-05
 	 d	Adx-200096_s_at	ATP6V0E1 -0.729703862 4.82E-05
 	 d	Adx-200096-up_s_at	ATP6V0E1 -0.750439997 4.11E-05
 	 d	BRAD.35882_at	0 -0.975893519 2.25E-05
 	 d	BRIH.1926C3n2_s_at	ATP6V0E1 -0.674152011 5.03E-05
 	
HTR025189	 BRAD.36279_at	SPTBN5 0.030516717 0.867006883
 	 d	Hs617346.0C1n4_at	0 -1.935132665 4.42E-05
 	
HTR014919	 BRAD1_21682761_at	KIAA0974 -0.208735301 0.128171581
 	 BRAD.17045_s_at	KIAA0974 -0.046607381 0.686823457
 	 Hs408577.0CB2n38_at	LOC388181 -0.196419014 0.358016771
 	 d	BRAD1_19732426_at	KIAA0974 -0.273513769 0.049660096
 	 d	Hs408577.0C1n116_s_at	KIAA0974 0.090103852 0.473835275
 	 d	Hs408577.0C2n22_at	KIAA0974 -0.685519154 0.000139118
 	
HTR000666	 BRAD.31021_at	OGT 0.516784198 0.005413002
 	 d	BRAD.12572_at	OGT 1.726030179 1.93E-06
 	 d	BRIH.286C1n13_at	OGT 1.572716771 2.06E-06
 	 d	BRIH.286C5n3_at	OGT 1.38121458 2.30E-06
 	 d	BRRS.16021_at	OGT 1.200844315 2.66E-06
 	
HTR010138	 BRAD1_19751488_at	0 -0.049000882 0.675246819
 	 BRIHRC.2695C3n2_at	FLJ10154 0.422941463 0.065101053
 	 Hs632987.0C1n36_at	0 -0.054879459 0.664802042
 	 d	BRAD.29030_at	0 -0.306514169 0.073858443
 	 d	BRIH.1086C1n4_s_at	FLJ10154 1.04922794 1.24E-05
 	 d	BRIH.2695C1n8_at	FLJ10154 1.629076748 4.62E-06
 	 d	BRRS.9680_at	FLJ10154 0.966413142 7.36E-06
 	
HTR008846	 BRAD.32076_at	TXLNA 0.075322563 0.627976596
 	 d	BRRS.15695_at	TXLNA -0.356101555 0.00781155
 	
HTR021491	 BRAD.35369_at	0 0.768397196 0.00083176
 	
HTR000066	 BRAD.34594_at	0 -0.026584283 0.83472902
 	 BRMX.11903C1n7_at	DCTN1 -0.343527662 0.07299877
 	 Hs469033.0C6n3_at	SLC4A5 -0.287602696 0.02546296
 	 Hs469033.0C9n10_at	SLC4A5 -0.081173735 0.530081022
 	 d	BRMX.659C1n3_s_at	SLC4A5 -0.23477332 0.039747804
 	 d	BRRS.10954_s_at	SLC4A5 -0.204794974 0.144936455
 	 d	Hs596295.0C1n12_at	0 -0.092664638 0.436545223
 	
HTR009695	 BRAD1_23519386_s_at	DOCK5 -2.058418978 4.90E-06
 	 BRAD1_5673317_at	PPP2R2A 0.193997833 0.13458689
 	 Hs146339.0CB1n19_at	PPP2R2A 0.250429416 0.055522708
 	 d	BRAD1_10938222_s_at	DOCK5 -1.66220983 1.93E-06
 	 d	BRAD.29532_s_at	0 -0.857436768 1.92E-05
 	 d	BRAD.35855_at	PPP2R2A 0.664707388 0.001168609
 	 d	BRAD.5881_at	DOCK5 -0.001852198 0.987345855
 	 d	BRIH.4794C1n2_at	PPP2R2A 0.073337773 0.486098894
 	 d	BRRS.11986_at	DOCK5 -1.033785603 1.88E-05
 	 d	Hs146339.0C1n12_s_at	PPP2R2A -0.100923571 0.325468442
 	 d	Hs195403.0CB1n83_at	DOCK5 -0.492409978 0.018095348
 	 d	Hs195403.0CB3n46_at	DOCK5 -2.057162915 1.11E-07
 	
HTR016887	 Hs287168.0C4n6_at	0 2.243888874 6.30E-08
 	 d	Hs287168.0C1n6_at	0 -0.001796377 0.990220284
 	
HTR002443	 BRAD.33765_at	HERC4 -0.278372219 0.126859934
 	 BRRS1RC_NM_022079_at	HERC4 -1.074548609 1.04E-05
 	 Hs51891.0C7n8_at	HERC4 -0.285996478 0.110346803
 	 d	BRAD.12889_s_at	HERC4 -0.022712185 0.895370017
 	 d	BREM.1159_at	HERC4 -0.37537561 0.035067698
 	 d	BRRS.11167_at	HERC4 -1.435225248 9.16E-07
 	 d	BRRS.1499_at	HERC4 -0.773134475 4.17E-05
 	 d	Hs51891.0C6n9_at	HERC4 -0.172986466 0.327327874
 	 d	Hs51891.7C1n5_at	HERC4 -0.289504215 0.023203494
 	
HTR008662	 BRMX.1737C1n9_at	SEPHS2 0.606602495 0.002471665
 	 d	BRIH.1662C1n8_s_at	SEPHS2 1.167758555 1.08E-05
 	 d	BRIH.1662C3n4_s_at	SEPHS2 0.977218925 7.09E-06
 	
HTR009794	 BRAD.38488_at	SLC30A7 0.827071606 4.23E-05
 	 Hs533903.0C4n10_at	SLC30A7 -0.048907749 0.71815108
 	 d	BRAD1_9792798_at	SLC30A7 0.668260251 9.66E-05
 	 d	BRAD.38005_at	SLC30A7 0.172452106 0.128041875
 	 d	BRIH.1703C1n2_s_at	SLC30A7 0.501658034 0.001318662
 	 d	BRRS.13768_at	SLC30A7 0.029091516 0.809751742
 	 d	Hs533903.0CB1n115_s_at	SLC30A7 -0.080621379 0.608607535
 	
HTR018268	 BRAD.17591_at	0 -0.862680704 0.000831476
 	 d	Hs459790.3C1n21_at	0 -0.022966685 0.84172023
 	
HTR011320	 BRAD.31379_at	0 1.752162554 7.11E-07
 	 d	BRAD1_10940224_s_at	0 1.408236341 1.13E-06
 	 d	BREM.1807_s_at	RASGEF1B 0.341931525 0.025018492
 	
HTR005116	 BRAD.28458_at	SFT2D1 -0.474083752 0.000814717
 	 d	BRPD.3333C1n2_s_at	SFT2D1 -0.880699133 1.61E-05
 	 d	BRRS.14372_s_at	SFT2D1 -0.780137075 2.84E-05
 	
HTR014347	 BRAD.27431_s_at	FUT1 -2.253647548 7.06E-08
 	 BRAD.35011_at	FUT1 -1.597084812 1.58E-06
 	 BRAD.35117_at	FUT1 -0.631033145 0.002963285
 	 BRMX.5379C1n4_at	FUT1 -0.836922526 0.000172125
 	 BRMX.6662C1n7_at	BAZ2A -0.004261984 0.969167815
 	 BRSA.1969C1n2_at	FUT1 -2.366491625 9.72E-08
 	 d	BRIH.8251C1n3_at	BAZ2A -0.049925227 0.728170583
 	 d	BRRS.7521_at	BAZ2A -0.130123853 0.186986943
 	 d	Hs505729.1C1n141_at	FUT1 -0.513479827 0.007596108
 	
HTR003612	 BRAD.28269_s_at	UBE2H -0.320773926 0.036957827
 	 BRIH.2C5n2_at	0 -0.543975416 0.000404264
 	 BRMX.615C1n8_at	UBE2H -0.541982564 0.004207169
 	 d	BRIH.2C6n2_at	0 -0.321040779 0.016057658
 	 d	BRIHRC.2C4n4_at	UBE2H -1.239134988 1.23E-06
 	 d	BRRS.4024_at	UBE2H -0.590392169 0.0008512
 	 d	Hs643548.0CB6n278_s_at	UBE2H -1.301285638 1.07E-06
 	
HTR005423	 BRAD.31528_at	SLC18A2 -0.481196084 0.014502621
 	 BRMX.524C1n7_s_at	0 -0.672515621 0.00011783
 	 Hs501149.0CB1n103_at	0 -0.125229915 0.430029883
 	 Hs593071.0C1n43_at	0 0.090090095 0.601023031
 	 d	BREM.1682_at	0 0.957013731 1.94E-05
 	 d	BRMX.3481C1n5_at	0 0.025854808 0.826594966
 	 d	BRRS.3803_s_at	SLC18A2 0.540408795 0.010571569
 	
HTR001274	 BRAG_AC004520.2_at	HNRPA2B1 0.729531731 8.78E-05
 	 Hs487774.0C23n32_at	0 0.577410998 0.012362755
 	 d	BRAD1_47390188_s_at	MYO1E 1.661028609 3.40E-07
 	 d	BRAD1_49500853_at	HNRPA2B1 1.939727959 2.18E-07
 	 d	BRAD.27584_s_at	HNRPA2B1 1.060404745 5.02E-06
 	 d	BRRS.3080_s_at	HNRPA2B1 0.681663669 7.87E-05
 	 d	Hs487774.0CB1n358_at	HNRPA2B1 -0.159241678 0.195386564
 	
HTR005664	 BRAD1_23518523_s_at	RIT1 1.104879241 1.58E-05
 	 d	BRAD1_32179757_s_at	RIT1 0.820050252 0.000255687
 	 d	BRAD.14433_at	RIT1 0.060016642 0.566081404
 	 d	BRMX.5804C2n15_at	PAK1 0.047188421 0.764352092
 	
HTR010706	 BRAD.32292_at	XYLT2 -0.524264401 0.003440223
 	 d	BRAD.6192_at	XYLT2 -0.113972341 0.255447209
 	 d	BRRS.11233_at	XYLT2 -0.959463226 1.51E-05
 	
HTR003053	 BRAD.24039_at	GRSF1 -0.153754795 0.176789727
 	 BRIH.3430C2n2_at	GRSF1 -0.451448142 0.043519645
 	 Hs634071.0C4n6_at	GRSF1 -0.374242131 0.004730556
 	 d	BRAD.18673_at	GRSF1 -0.70840832 0.00021395
 	 d	BRIH.3430C1n8_at	GRSF1 -0.553122677 0.000253745
 	 d	BRIHRC.3430C2n2_s_at	GRSF1 -0.434859837 0.003708641
 	 d	BRRS.3042_at	GRSF1 -0.648730145 0.000112834
 	
HTR018056	 BRAD.41088_at	0 0.471196731 0.004074902
 	 Hs592212.0C15n30_at	ECGF1 -0.175375986 0.162810794
 	 d	BRAD1_5837784_at	0 0.253393358 0.10004404
 	 d	BRAD.20318_at	ECGF1 0.733325461 0.000193535
 	 d	BRRS.1410_at	0 0.072372907 0.612628829
 	
HTR001115	 BRAD.33446_at	ICMT -0.891535208 0.000688763
 	 d	BRIH.6992C1n3_at	ICMT -1.190169875 1.80E-05
 	 d	BRRS.7304_at	ICMT -1.380298194 7.11E-07
 	
HTR006165	 BRAD.17795_at	HRB -0.371556795 0.012196107
 	 Hs591619.1C2n4_at	HRB -0.032045585 0.832409718
 	 d	BRAD.17793_at	HRB -0.307208325 0.054616181
 	 d	BRAD.20858_at	HRB 0.079870351 0.624440084
 	 d	BRAD.20859_s_at	HRB -0.899318598 1.28E-05
 	 d	BRIH.6616C1n4_at	0 -0.585017962 0.000230938
 	 d	BRRS.18662_s_at	0 -0.845399533 0.000346719
 	 d	BRRS.4902_at	HRB 0.120854702 0.348928966
 	
HTR005382	 BRAD.39350_at	HLCS 0.273926159 0.091973323
 	 d	BRIHRC.3148C1n2_at	HLCS -0.836599164 0.000134834
 	 d	BRRS.292_at	HLCS -0.482087579 0.002189613
 	
HTR021897	 BRAD.18068_at	SEC22B 0.253691396 0.03326569
 	 d	BRAD.13802-22_s_at	SEC22B 0.123016039 0.258682801
 	 d	BRAD.13802_s_at	SEC22B 0.110288556 0.254566051
 	 d	BRRS.5209_at	SEC22B 0.027563939 0.839050633
 	 d	Hs632438.0C1n6_at	0 -0.499962783 0.010053671
 	 d	Hs632438.1CB1n44_at	SEC22B -0.51547263 0.000446884
 	
HTR063908	 BRAD.5682_at	0 -0.28281179 0.029839753
 	
HTR010648	 Hs356187.10C1n20_at	LOC51255 0.323578436 0.021958254
 	 d	BRRS.1761_s_at	TMEM150 -0.11876742 0.263409098
 	
HTR014341	 BRAD.32314_s_at	XIST 0.330015003 0.030017122
 	 BRIH.150C2n2_at	XIST 1.175877595 9.22E-05
 	 BRIHRC.150C1n2_at	XIST 0.352320154 0.048740587
 	 BRIHRC.150C8n7_at	XIST 0.792877834 0.007374952
 	 BRIHRC.150C9n6_at	XIST 0.510970604 0.001703507
 	 d	BRIH.150C10n4_s_at	XIST 0.953331599 5.67E-05
 	 d	BRIH.150C11n7_at	XIST 1.026483891 4.38E-06
 	 d	BRIH.150C12n6_at	XIST 0.904788049 7.99E-05
 	 d	BRIH.150C13n2_at	XIST 0.816036434 3.07E-05
 	 d	BRIH.150C3n24_s_at	XIST 1.087036617 3.46E-05
 	 d	BRIH.150C4n2_s_at	XIST 0.932422636 0.00011633
 	 d	BRIH.150C6n7_at	XIST 0.615828683 0.000252446
 	 d	BRIH.150C8n7_at	XIST 0.97548216 1.53E-05
 	 d	BRRS.17148_s_at	XIST 0.794048983 2.86E-05
 	
HTR063830	 BRAD1_15493246_s_at	0 1.908479609 1.18E-06
 	
HTR003015	 BRAD.25810_at	MTPN -0.357655686 0.01372965
 	 d	BRIH.2746C3n2_at	MTPN -0.363244284 0.010463437
 	 d	BRRS.14513_s_at	MTPN -0.381323325 0.001877343
 	
HTR001881	 BRAD.5523_at	SPP1 2.853664359 2.06E-06
 	 d	BRPD.2977C3n3_s_at	SPP1 5.958577851 3.40E-09
 	 d	BRRS.406_s_at	SPP1 4.127893374 2.34E-09
 	
HTR000725	 BRAD.30440-22_at	TOMM22 -0.495876243 0.009881885
 	 BRAD.30440_at	TOMM22 -0.414741219 0.003649822
 	 BRSA.21803C1n3_at	TOMM22 -0.576471397 0.008310309
 	 d	BRRS.10466-22_at	TOMM22 -0.086631705 0.566696335
 	 d	BRRS.10466_at	TOMM22 -0.117252485 0.332132966
 	
HTR006727	 BRAD.31786_at	STC1 3.651891338 1.72E-08
 	 d	BRAD.10213_at	STC1 3.247526282 1.84E-08
 	 d	BRIH.10816C1n2_at	STC1 3.074602795 1.88E-08
 	 d	BRRS.3886_at	STC1 3.02269065 7.78E-09
 	
HTR006989	 BRAD.34289_at	0 0.094514414 0.359682063
 	 d	BRRS.10943_at	RAP2C -0.157452071 0.223930997
 	
HTR023462	 BRAD1_29388082_at	ETV6 0.0655907 0.711841846
 	 BRAD.37823_at	ETV6 0.8003541 2.55E-05
 	 BRMX.2989C2n5_at	ETV6 0.051425938 0.681225428
 	 Hs504765.0C8n4_s_at	ETV6 0.272384614 0.026336264
 	 d	BRAD.11120_at	ETV6 0.077360462 0.503655431
 	 d	BRAD.34672_s_at	ETV6 0.140358153 0.194933159
 	 d	BRRS.13958_at	BCL2L14 0.211630587 0.155635921
 	 d	BRRS.2956_s_at	ETV6 -0.271130231 0.06003762
 	 d	BRSA.1643C1n3_at	ETV6 -0.050571808 0.755815595
 	
HTR002039	 BRAD.34452_at	0 -0.341237028 0.161122888
 	 d	BRAD.34424_at	0 -0.028071128 0.792236338
 	
HTR007930	 BRMX.13902C1n8_at	CAT 0.124275311 0.387814721
 	 d	BRAD.15906_at	CAT 0.58654196 0.00014473
 	 d	BRAD.19100_at	CAT 0.21677542 0.197293383
 	 d	BRRS.2771_at	CAT 0.221937655 0.075244449
 	
HTR032269	 BRAD.4303_at	0 4.861530062 2.19E-08
 	 Hs476604.0CB3n17_at	0 0.029886178 0.828291613
 	 d	BRAD.39114_at	0 2.614724143 1.01E-06
 	
HTR019303	 BRAD.16368_s_at	0 -0.242978587 0.040312918
 	 Hs439200.0C16n15_at	LOC284513 -0.107318018 0.350247226
 	 d	BRAD.2141_s_at	LOC284513 0.791006491 0.000122961
 	
HTR014515	 BRAD1_23539371_at	C3orf58 0.90993973 0.000215951
 	 BRAD.14122_s_at	C3orf58 1.400569273 3.23E-06
 	 d	BRPD.9671C1n2_s_at	C3orf58 1.217236753 1.77E-06
 	 d	BRRS.15469_at	C3orf58 1.127334402 3.36E-06
 	
HTR002709	 BRAD.30481_at	ANP32E 1.087530483 1.62E-05
 	 d	BRAD1_23522885_at	ANP32E 0.635806433 0.001278036
 	 d	BRAD.12925_at	ANP32E 1.765744102 9.79E-07
 	 d	BRIH.9931C1n2_at	ANP32E 0.898454909 0.001491337
 	 d	BRRS.12282_at	ANP32E 0.527406919 0.000874453
 	
HTR002088	 BRAD.28858_at	0 1.985523949 8.92E-08
 	 BRAD.37634_at	ANKRD10 0.036050813 0.740372255
 	 Hs525163.0CB5n53_s_at	0 0.066123115 0.603977838
 	 d	BRAD.34625_at	0 -0.666840725 0.001951583
 	 d	BRAD.39148_at	ANKRD10 0.133770902 0.324564856
 	 d	BREM.1320_at	ANKRD10 1.477597943 1.15E-06
 	 d	BRIH.347C3n2_at	ANKRD10 1.213599219 0.000162719
 	 d	BRIH.8836C1n2_s_at	0 0.872545171 0.002440069
 	 d	BRMX.2927C3n3_at	ANKRD10 0.14446114 0.280477135
 	 d	BRMX.810C1n6_at	0 0.951463724 0.001792187
 	 d	BRPD.4422C1n2_s_at	0 0.745016553 0.003098591
 	 d	BRRS.9423_at	ANKRD10 0.975268942 2.59E-05
 	 d	Hs525163.0CB3n43_at	0 -0.040984867 0.739673582
 	 d	Hs525163.0CB7n32_at	ANKRD10 0.103464359 0.358941419
 	
HTR001955	 BRAD.10276_at	SIKE -0.331658056 0.064762265
 	 BRAD1_24809594_at	SIKE -0.313224438 0.009966447
 	 BRPD.8399C1n4_at	SIKE -0.273332897 0.130214472
 	 Hs69855.0C33n5_at	CSDE1 0.033578085 0.900521937
 	 d	BRAD1_47275418_at	SIKE -0.461908446 0.046462001
 	 d	BRAD.34885_at	SIKE 0.013445079 0.935726981
 	 d	BRIH.99C2n19_at	CSDE1 -0.208785882 0.077523651
 	 d	BRIH.99C3n19_s_at	CSDE1 0.368152162 0.008404005
 	 d	BRIH.99C7n10_at	CSDE1 0.36062795 0.019286547
 	 d	BRMX.8151C1n4_s_at	SIKE -0.546929376 0.001470747
 	 d	BRRS.12034-22_at	SIKE -0.152862698 0.184205542
 	 d	BRRS.12034_at	SIKE -0.06977568 0.570333815
 	 d	BRSA.12201C1n2_at	SIKE -0.674541454 9.77E-05
 	
HTR005129	 BRAD.31974_at	ARNT 0.145663468 0.17993592
 	 d	BRAD.20989_s_at	ARNT -0.132840503 0.406612773
 	 d	BREM.1052_s_at	ARNT -0.556349454 0.00048544
 	
HTR015652	 BRAD.39007_at	AP4E1 -0.28736688 0.096188942
 	 d	BRRS.7052_at	AP4E1 -1.750811051 8.66E-07
 	
HTR007372	 BRAD.39630_s_at	LIPT1 -0.775392665 0.000830633
 	 d	BRAD1_30283788_at	TSGA10 -0.199842435 0.163133045
 	 d	BRAD.1831_at	0 -0.022898224 0.903001137
 	 d	BRRS.12135_at	TSGA10 -0.297585252 0.032949201
 	
HTR019801	 BRAD1_9513716_s_at	ELOVL5 0.194408442 0.19787344
 	 BRIH.1097C3n4_at	ELOVL5 1.476179515 1.08E-05
 	 Hs520189.0C1n11_at	LOC647190 0.040745251 0.846299937
 	 d	BRIH.1097C1n3_at	ELOVL5 2.514648645 7.14E-08
 	 d	BRIH.1097C4n8_s_at	ELOVL5 2.546119129 5.49E-08
 	 d	BRIH.1097C6n2_at	ELOVL5 3.124532098 3.36E-07
 	 d	BRIH.1097C7n2_s_at	ELOVL5 2.207047112 5.19E-08
 	 d	BRRS.11061_at	ELOVL5 1.975089885 1.65E-07
 	 d	BRRS.17814_at	LOC647190 1.561760643 6.04E-06
 	 d	Hs520189.0C15n21_s_at	ELOVL5 1.639510319 2.61E-07
 	
HTR010427	 Hs19385.0C3n19_at	ABHD5 0.024482581 0.850049362
 	 d	BRAD.17802_at	ABHD5 -0.265488114 0.034874911
 	 d	BRIH.8632C1n2_at	0 -0.421942859 0.009783912
 	 d	BRRS.8800_s_at	ABHD5 0.00498528 0.965579279
 	 d	Hs19385.0C1n5_s_at	ABHD5 0.263257357 0.115115771
 	 d	Hs19385.0CB1n213_s_at	ABHD5 0.102332716 0.457839085
 	
HTR022055	 BRAD.23794_at	TREX1 -0.185983264 0.290180907
 	 d	Hs344812.0C7n6_at	TREX1 -0.11016285 0.531206868
 	
HTR003654	 BRAD.23998_at	TFG 0.076409399 0.690970993
 	 Hs518123.0C16n11_at	TFG -0.073411594 0.602826781
 	 Hs518123.0CB3n12_at	TFG 0.070632461 0.482517819
 	 d	BRAD.37838_at	TFG 0.017583196 0.895673482
 	 d	BRAD.41565_s_at	TFG 0.258698884 0.12374935
 	 d	BRMX.23369C1n3_at	TFG 0.877933801 0.001550824
 	 d	BRRS.6098_s_at	TFG -0.148167831 0.129193062
 	
HTR007935	 BRAD.30306_at	LOC728913 -0.046746863 0.672810781
 	 d	BRIH.1291C1n2_at	RCN1 -0.195582601 0.089941609
 	
HTR020596	 BRAD.11882_at	GPR178 -1.044548627 3.48E-05
 	 Hs99145.0C6n11_at	TMEM181 -0.315062787 0.008104848
 	 d	BRIH.2821C1n5_at	GPR178 -1.28700115 4.41E-06
 	 d	BRIH.2821C2n4_at	GPR178 -1.359295804 9.87E-06
 	 d	BRRS.17462_at	GPR178 -1.55900008 3.30E-07
 	
HTR000969	 BRAD.22316_at	EIF4B 0.588280976 0.00043245
 	 BRAD.36215_s_at	0 1.51839432 6.75E-06
 	 Hs292063.0C2n11_at	0 -0.202345474 0.164739509
 	 d	BRIH.74C1n24_at	EIF4B 0.646447176 0.000438516
 	 d	BRIH.74C4n9_at	EIF4B 0.323875861 0.021586596
 	 d	BRIH.74C5n2_s_at	EIF4B 0.06917274 0.480540712
 	
HTR017687	 BRAD.30779_s_at	IQGAP3 -0.167356465 0.279360013
 	 d	BRRS.15845_s_at	IQGAP3 -0.06647713 0.611649926
 	
HTR002997	 BRIH.3389C1n2_at	RBMXL1 0.712615132 0.007722592
 	 d	BRAD.2039_at	RBMX 0.675583833 0.003276851
 	 d	BRIH.481C2n2_at	RBMX 0.871228898 0.002083515
 	
HTR004974	 BRAD.34283_s_at	NUB1 0.492793587 0.023980215
 	 Hs438823.14CB1n13_s_at	NUB1 0.188046688 0.249986205
 	 d	BRIH.8704C1n2_s_at	NUB1 0.198608562 0.21669219
 	 d	BRRS.8885_at	NUB1 -0.132169859 0.211050699
 	
HTR020039	 BRAD.2218_at	0 0.235042835 0.096312271
 	 BRMX.1623C1n7_at	C10orf18 0.227437724 0.074373758
 	 d	BRAD.21097_at	C10orf18 0.282337182 0.115416153
 	 d	BRAD.37384_at	C10orf18 1.11878587 3.65E-05
 	 d	BRRS.17439_s_at	C10orf18 -0.017442093 0.883614903
 	 d	BRRS.18855_at	0 0.646865026 0.000439678
 	
HTR000363	 BRAD1_4298482_at	0 0.804593151 6.71E-05
 	 BRAD.18451_at	WTAP 1.413115503 2.14E-05
 	 BRMX.5717C1n5_s_at	WTAP 2.528444075 1.18E-07
 	 BRSA.2682C1n4_at	WTAP 2.303274336 6.86E-08
 	 d	BRAD.3633_at	WTAP 1.859786596 1.11E-05
 	 d	BRAD.41295_at	0 2.220467678 1.56E-06
 	 d	BRIH.707C3n2_s_at	WTAP 1.136077802 3.80E-06
 	 d	BRRS.15001_at	WTAP 0.951198612 8.23E-06
 	 d	BRRS.5218_at	WTAP 2.111284663 5.85E-08
 	 d	Hs446091.0CB1n8_at	WTAP 1.913714503 3.05E-05
 	
HTR038233	 BRAD.41100_at	EML5 -0.390859075 0.035221905
 	 Hs558671.0C4n5_at	EML5 -0.199795553 0.090860115
 	 Hs558671.0C9n4_at	EML5 0.14768443 0.19207529
 	 d	BRRS.16306_at	EML5 -0.241446907 0.282954367
 	
HTR000055	 BRAD.1137_s_at	0 -0.510265265 0.000594497
 	 BRAD.31082_s_at	RFFL -0.326230095 0.054318741
 	 BRAD.36730_s_at	RFFL 0.024425003 0.82085217
 	 d	BRAD.193_at	RFFL -0.462432052 0.001879198
 	 d	BRRS.13470_s_at	RFFL -0.479899199 0.015358793
 	 d	BRRS.13774_s_at	RAD51L3 -0.553780898 0.001366179
 	
HTR002070	 BRAD1_58299678_at	CSNK1A1 0.974552843 9.10E-05
 	 BRAD1_7044253_at	0 1.035317782 0.00077357
 	 BRAD.28539_at	CSNK1A1 0.067943437 0.656592502
 	 BRIH.1594C6n2_at	CSNK1A1 0.504825491 0.001529996
 	 d	BREM.723_at	CSNK1A1 0.37062701 0.010846678
 	 d	BRIH.1594C1n2_s_at	CSNK1A1 0.123744812 0.195546853
 	 d	BRIH.1594C2n9_s_at	CSNK1A1 0.445541925 0.001577339
 	 d	BRIH.1594C8n4_at	CSNK1A1 -0.067665746 0.481318816
 	 d	BRRS.2879_s_at	CSNK1A1 0.305289245 0.014626019
 	 d	Hs529862.0C13n20_s_at	CSNK1A1 0.501496189 0.000452219
 	 d	Hs529862.1C2n19_at	CSNK1A1 1.294479304 1.94E-05
 	 d	Hs529862.1C5n38_at	0 1.270375901 1.59E-05
 	 d	Hs529862.5C2n16_at	CSNK1A1 1.10780757 0.00013163
 	 d	Hs635970.0C1n5_at	0 0.134650467 0.162306111
 	
HTR012792	 BRAD.32025_at	ARID2 0.069500307 0.51487819
 	 d	BRAD.520_at	ARID2 1.196391933 2.10E-05
 	 d	BRIH.3094C1n3_at	ARID2 -0.049598254 0.729991792
 	 d	BRRS.14893_at	ARID2 -0.310063783 0.066073191
 	
HTR025143	 BRAD.33989_at	0 -0.001949798 0.986588296
 	
HTR013450	 BRMX.12373C1n2_at	FLJ14082 0.0047645 0.970487246
 	 d	BRRS.18345_at	FLJ14082 -0.413060233 0.001333167
 	
HTR001126	 BRAD.30707_at	GRLF1 -0.147607759 0.189207931
 	 BRMX.13486C1n2_at	GRLF1 -0.001987689 0.991592909
 	 d	BRAD.7763_s_at	GRLF1 -0.35646969 0.005589253
 	 d	BRAD.7764_s_at	GRLF1 0.458861748 0.030608519
 	 d	BRRS.4892_at	GRLF1 -0.030675303 0.755649492
 	 d	BRSA.5168C1n4_at	GRLF1 -0.097655861 0.396862865
 	 d	Hs509447.0CB1n172_at	GRLF1 -0.191448864 0.235658434
 	
HTR013019	 Hs592477.0C1n16_at	SFRS2B -0.498976065 0.021939559
 	 Hs595910.0C1n55_at	SFRS2B -0.648163051 0.021120003
 	 d	BRAD.17107_at	SFRS2B -0.77764083 2.90E-05
 	 d	BRAD.30177_at	SFRS2B -0.643148568 0.006120842
 	 d	BRRS.12531_at	SFRS2B -0.227008832 0.045334583
 	
HTR002567	 BRIH.3219C3n2_s_at	RAB2A -0.034445813 0.831958589
 	 BRIHRC.3219C4n3_at	RAB2A -0.309181918 0.010808111
 	 Hs369017.9CB4n1098_at	RAB2A -0.243299621 0.091427998
 	 d	BRMX.999C2n4_s_at	0 -0.03089315 0.780205315
 	 d	BRMX.999C6n4_at	RAB2A -0.405287392 0.001776512
 	 d	BRMX.999C7n15_s_at	0 -0.596496865 0.000551498
 	 d	BRRS.3639_s_at	RAB2A 0.142240333 0.144782747
 	 d	Hs369017.9C9n11_at	RAB2A -1.024814202 2.42E-05
 	
HTR004042	 BRAD.29440_s_at	EXOSC3 -0.409714996 0.115725978
 	 BRAD.34893_at	RG9MTD3 -0.165410785 0.183033969
 	 Hs55987.0C1n7_at	MCART1 -0.296256716 0.010513656
 	 Hs55987.2C2n49_at	0 -0.244590674 0.099125792
 	 d	BRAD.10269_s_at	SHB 0.930339121 1.14E-05
 	 d	BRAD.10270_s_at	SHB 0.558614215 0.000537097
 	 d	BRAD1_68323720_at	EXOSC3 -0.494376959 0.001331795
 	 d	BRAD.35939_at	0 -0.794434283 0.000734296
 	 d	BRAD.37189_at	MCART1 -0.880371937 2.09E-05
 	 d	BRMX.2208C1n3_at	0 -0.749628418 0.000187915
 	 d	BRRS.18111_at	FBXO10 0.035437063 0.829723966
 	 d	BRRS.3780_at	SHB 0.007044167 0.945894627
 	 d	BRRS.7154_at	FBXO10 -0.392864156 0.007700654
 	 d	Hs55987.0C7n50_s_at	0 0.076004675 0.479626211
 	 d	Hs602571.0C1n6_at	0 -0.096740708 0.495113023
 	
HTR047397	 BRAD.18990_at	0 1.669909626 9.23E-07
 	
HTR000667	 BRAD.25374_s_at	FOXK2 0.051643029 0.617221214
 	 BRAD.25376_at	FOXK2 0.20583075 0.361082768
 	 Hs591140.0C11n3_at	FOXK2 -0.296755178 0.012790307
 	 d	BRAD.8757_at	FOXK2 -0.201983863 0.093933522
 	 d	BRIH.8377C1n2_at	FOXK2 -0.411938329 0.004412569
 	 d	BRRS.4911_at	FOXK2 -0.486811743 0.001198598
 	 d	Hs591140.2C1n3_at	FOXK2 -0.064783923 0.581562992
 	
HTR039954	 BRAD1_28150053_s_at	0 -0.772799439 0.000123949
 	 d	BRIH.8027C1n2_at	DNAJC16 -0.822473622 5.65E-05
 	 d	BRRS.8419_s_at	DNAJC16 -0.893149811 4.26E-05
 	 d	Hs461532.0CB3n3_s_at	0 0.135241633 0.390183248
 	
HTR015569	 BRAD1_27827684_s_at	LOC149832 -0.3675685 0.008867982
 	 BRAD.31591_at	LOC149832 0.080252473 0.532718746
 	 d	Hs592705.0C1n51_at	LOC149832 -1.142136758 3.04E-06
 	
HTR001213	 BRAD.30960_at	APRIN 1.095374238 0.00015027
 	 BRAD.39836_at	APRIN 0.043555285 0.760751511
 	 BRPD.20292C1n2_at	APRIN 0.613366539 0.006600476
 	 d	BRAD.12820_s_at	APRIN 0.359111 0.003331244
 	 d	BRAD.19323_at	APRIN 0.596417614 0.000753728
 	 d	BRAD.6068_at	APRIN 0.032017791 0.824567982
 	 d	BREM.1841_at	APRIN -0.094521056 0.596286782
 	 d	BRIH.8125C1n2_at	APRIN -0.350924066 0.014556788
 	 d	BRMX.24975C1n3_at	APRIN 0.105644094 0.465587493
 	 d	BRPD.20472C1n2_at	APRIN 0.508672524 0.022012637
 	 d	BRRS.8247_at	APRIN -0.25103237 0.09291751
 	 d	Hs567425.0C6n4_at	APRIN 0.654894609 0.002676306
 	 d	Hs567425.0C8n2_at	APRIN 0.316005391 0.008000063
 	
HTR026183	 BRAD.14272_at	CAST -1.577126953 1.30E-05
 	 d	BRAD.4811_at	CAST -0.445132641 0.029165884
 	 d	BRIH.1083C1n3_at	CAST -1.564687062 1.61E-06
 	 d	BRIH.1083C2n8_s_at	CAST -1.812316605 3.55E-07
 	
HTR004729	 BRAD.20294_at	NCKAP1 -0.384554237 0.0812012
 	 d	BRIH.326C1n7_at	NCKAP1 -0.422643792 0.001081891
 	 d	BRMX.1025C2n3_s_at	NCKAP1 -0.272255486 0.012864125
 	 d	BRRS.7510_s_at	NCKAP1 -0.49845643 0.000532655
 	
HTR000659	 BRMX.13779C2n6_at	C6orf49 -0.153572735 0.46183727
 	 Hs525899.0C2n25_at	C6orf49 -0.0765161 0.491561256
 	 Hs593575.0C1n39_s_at	0 -0.047156774 0.794016183
 	 d	BRRS.7490_at	C6orf49 -0.098357718 0.291124242
 	
HTR053193	 BRAD.32112_at	WNT5A -2.921285864 4.49E-07
 	 d	BRAD.11463_at	WNT5A -2.285016841 3.72E-08
 	 d	BRRS.4063-22_at	WNT5A -2.963120391 1.23E-07
 	 d	BRRS.4063_at	WNT5A -3.56090463 1.28E-08
 	 d	BRSA.17725C1n2_at	WNT5A -3.171215317 1.62E-08
 	
HTR006212	 BRAD.24517_at	RPS27L -1.366276586 6.48E-06
 	 d	BREM.1939_at	RPS27L -0.229949673 0.039116639
 	 d	BRIH.10804C1n2_s_at	RPS27L -1.482840045 3.79E-07
 	 d	BRRS.8741_s_at	RPS27L -1.970406455 3.16E-07
 	
HTR049563	 BRAD1_4825395_s_at	IDH1 -0.122199498 0.32361271
 	 Hs11223.0C13n6_at	IDH1 -0.080499568 0.721253384
 	
HTR005731	 BRAD.19642_at	CD58 -0.230169181 0.086436553
 	 d	BRAD1_23528701_s_at	0 0.220571584 0.062063427
 	 d	BREM.1363_s_at	CD58 -0.346215177 0.003605526
 	 d	BRRS.2794-22_s_at	CD58 -0.246018425 0.020641748
 	 d	BRRS.2794_s_at	CD58 -0.288804748 0.013079084
 	
HTR043996	 BRAD.3024_at	SPN 0.196152438 0.244095469
 	 d	BREM.2505_at	CIITA 0.407508743 0.015826917
 	 d	BREM.2507_at	CIITA 0.051346212 0.622701434
 	 d	BRRS.173_at	CIITA -0.049023024 0.687960039
 	 d	Hs592051.1C1n14_at	0 0.155261911 0.186671899
 	
HTR014672	 BRAD1_18988343_at	SMURF2 -0.539931242 0.00277298
 	 BRAD.31843_at	SMURF2 0.325948811 0.023899028
 	 d	BRRS.11352_at	SMURF2 -0.139204606 0.238908706
 	
HTR013647	 BRAD.32214_s_at	0 0.810131984 9.86E-05
 	 BRMX.16089C1n4_at	ZBTB43 -0.145445273 0.424597766
 	 Hs609074.0C2n17_at	ZBTB43 0.102684853 0.427082119
 	 d	BRSA.10742C1n4_s_at	ZBTB43 1.197230896 2.08E-06
 	 d	Hs355581.9C1n45_at	0 0.148506311 0.235923041
 	
HTR008200	 BRAD.30243_at	TOB1 1.338217492 6.38E-06
 	 BRIH.287C5n3_at	TOB1 1.331292673 8.76E-06
 	 d	BRIHRC.287C3n3_s_at	TOB1 0.780580872 0.000119695
 	 d	BRRS.5845_at	TOB1 0.58992369 0.000705054
 	
HTR004127	 BRAD1_23520772_at	ITCH -0.43217586 0.00556496
 	 BRAD.35653_at	ITCH -0.433173426 0.012167507
 	 d	BRAD.14313_at	ITCH -0.911558387 2.15E-05
 	 d	BRAD.20068_s_at	ITCH -0.533189173 0.000385338
 	 d	BRRS.12437_at	ITCH -0.614400916 0.001497847
 	 d	BRSA.2972C1n2_at	ITCH -0.747740862 0.00300671
 	
HTR014216	 BRAD.17897_s_at	BAT2D1 0.370764808 0.012127004
 	 BRMX.731C1n6_at	BAT2D1 0.105156929 0.327483045
 	 d	BRAD1_47413542_at	BAT2D1 0.878641381 1.17E-05
 	 d	BRIH.1831C2n4_s_at	BAT2D1 0.593456075 0.000133743
 	 d	BRRS.8346_at	BAT2D1 0.493540703 0.000760216
 	
HTR015536	 BRAD.33088_at	ANKRD42 -0.205753586 0.32737027
 	 d	BRRS.16158_at	ANKRD42 -0.099280519 0.455066598
 	 d	Hs503438.6C1n4_at	ANKRD42 0.131263893 0.484392472
 	
HTR044258	 BRAD.31053_at	0 -2.922051241 1.48E-07
 	 BRAD.41051_s_at	0 -0.237223954 0.12834631
 	 d	BRAD.4876_at	C9orf47 0.765246407 0.001484685
 	 d	BRIH.5172C1n4_at	EDG3 2.013644617 7.70E-08
 	 d	BRRS.5449_at	EDG3 1.82675316 3.18E-07
 	 d	BRRS.778_at	C9orf47 0.299050599 0.031592341
 	 d	Hs292737.0CB1n114_at	0 -0.071086806 0.497894613
 	
HTR003341	 BRAD.31194_at	CLCC1 -0.477055446 0.002031235
 	 d	BRIH.8434C1n2_at	CLCC1 -0.265080338 0.021942037
 	 d	Hs554803.0CB2n105_at	CLCC1 -0.245518937 0.130169662
 	
HTR002191	 BRAD.34486_at	0 -0.181616255 0.147856323
 	 d	BRRS.8934_at	MPHOSPH1 -0.891483966 3.68E-05
 	
HTR015610	 BRAD.18513_at	MED28 0.336602443 0.036654864
 	 BRAD.37355_s_at	MED28 0.092542553 0.36208972
 	 d	BRMX.7847C2n3_at	0 0.174658047 0.219556562
 	
HTR002090	 BRAD.18108_at	EIF5B 0.142813946 0.490454135
 	 BRAD.6758_at	EIF5B 0.019666246 0.856731328
 	 BREM.1269_at	0 -0.091477915 0.530800444
 	 d	BRAD.18109_at	EIF5B 0.345155035 0.179160959
 	 d	BRPDRC.2221C1n2_at	EIF5B -0.159015425 0.26243058
 	
HTR026342	 BRAD.36829_at	0 -0.36199948 0.017524586
 	 d	BRRS.17872_s_at	USP45 -0.651006394 0.000301728
 	 d	BRRS.17877_s_at	USP45 -1.079728602 7.23E-05
 	 d	Hs535847.1C1n22_at	0 -0.214959217 0.041893337
 	
HTR010268	 BRAD.30878_at	PPP3CA -0.336052523 0.022264519
 	 BRMX.6896C3n3_at	PPP3CA -0.295191177 0.198722272
 	 d	BRAD.8132_at	PPP3CA -0.624556564 0.000349767
 	 d	BRIH.1601C1n2_s_at	PPP3CA -0.466487475 0.00056337
 	 d	BRIH.1601C3n2_at	PPP3CA -0.823523658 2.58E-05
 	 d	BRRS.653_at	PPP3CA -0.89888108 1.04E-05
 	
HTR001368	 BRAD1_19725097_at	COX15 -0.176586956 0.129628121
 	 BRAD.34807_s_at	0 -0.010256353 0.937520129
 	 BRMX.1024C1n2_s_at	ENTPD7 -0.398426706 0.002891909
 	 BRMX.21716C1n4_at	COX15 -0.188228058 0.303662004
 	 Hs369424.9C6n5_at	ENTPD7 0.010888688 0.940470959
 	 d	BRAD.23713_at	COX15 -1.293963948 1.09E-05
 	 d	BRAD.25251_at	COX15 -0.956743875 0.000286635
 	 d	BRRS.13508_s_at	COX15 -0.891822081 2.30E-05
 	
HTR014345	 BRAD.19810_s_at	TXN 0.300255753 0.025227163
 	 BRPD.2875CB2n122_at	TXN -0.170904094 0.356262848
 	 d	BRRS.4011_s_at	TXN 0.139085893 0.172036212
 	
HTR016210	 Hs484678.2CB1n107_s_at	0 2.057490732 2.87E-06
 	 d	BRAD.32587_at	0 1.200531993 3.21E-06
 	
HTR000930	 BRAD.24107_at	LETM1 -1.127518868 3.90E-06
 	 d	BRAD.10017_at	FGFR3 0.007341673 0.962088404
 	 d	BRRS.95_at	FGFR3 1.178168333 7.71E-06
 	
HTR003512	 BRMX.15753C1n3_at	AMOTL1 -0.784411602 0.000309166
 	 d	BRAD.30247_at	AMOTL1 -0.241703817 0.168309872
 	 d	BRAD.34869_at	AMOTL1 0.720145686 0.00020144
 	 d	BRRS.13696_at	AMOTL1 -1.682720957 1.70E-07
 	 d	BRRS1_NM_130847.1_at	AMOTL1 -0.090161522 0.47746355
 	
HTR025877	 BRAD1_13995132_s_at	0 -0.23205206 0.207017743
 	
HTR026577	 BRAD.16964_at	0 1.83381729 9.54E-06
 	 BRAD.29799_at	KIAA0146 1.536508375 7.62E-06
 	 d	Hs381058.9C8n19_s_at	KIAA0146 0.042053015 0.686083756
 	
HTR057603	 BRAD.30275_at	NOD2 1.114054179 0.000215004
 	 d	Hs460777.2C1n27_at	NOD2 -0.194885524 0.38335447
 	
HTR010122	 BRAD1_39890418_at	0 -0.998665135 0.00081783
 	 BRAD.17132_at	CDKN1C -0.249066027 0.032249888
 	 d	BRRS.43_s_at	CDKN1C -0.553310408 0.006267358
 	 d	Hs106070.0CB1n103_at	0 -1.172112096 2.09E-06
 	
HTR019524	 BRAD.33387_at	KIAA0182 -0.183629918 0.341502375
 	 d	BRIH.3941C2n2_at	KIAA0182 0.216437003 0.054504468
 	 d	BRPD.8210C1n4_at	KIAA0182 0.067971605 0.575610567
 	
HTR046855	 BRAD1_6504946_at	0 -0.225390073 0.057427098
 	 BRAD.31653_s_at	0 0.085353725 0.455992462
 	 d	BRAD.35992_at	0 0.11100582 0.384638666
 	 d	Hs145804.0C3n16_at	0 -0.127222603 0.218560939
 	
HTR044502	 BRAD1_19754608_at	TNRC6B -0.240504235 0.034229914
 	 BRAD1_3886881_at	TNRC6B -0.174087015 0.221710464
 	 BRAD.38325_at	TNRC6B -0.618121896 0.000620428
 	 BRMX.3913C1n2_at	TNRC6B -0.185963476 0.17122071
 	 d	BRAD.17198_at	TNRC6B -0.343626881 0.037730155
 	 d	BRAD.30374_at	TNRC6B -0.53236197 0.000524124
 	 d	BRAD.30407_at	TNRC6B -0.547059367 0.000399029
 	 d	BRAD.31812_at	TNRC6B -0.747946548 0.003202076
 	 d	BRAD.37090_at	TNRC6B -0.716493077 0.074083504
 	 d	BRPD.3980C1n2_s_at	TNRC6B -0.834674928 0.002991042
 	 d	BRRS.1611_s_at	TNRC6B -0.731738551 4.86E-05
 	
HTR006523	 BRAD1_19050583_s_at	GTF3A 1.334257745 4.78E-06
 	 Hs445977.0C19n23_at	GTF3A -0.080254892 0.610014218
 	
HTR006409	 BRMX.14709C1n2_at	COQ6 -0.321350492 0.056622724
 	 BRPD.14583C1n3_s_at	0 -0.306137848 0.041754138
 	 d	BRAD.32358_at	0 0.031946153 0.86413495
 	 d	BRMX.13836C1n3_at	0 -0.186673978 0.253614009
 	 d	BRRS.16099_s_at	COQ6 -0.275952546 0.037307752
 	
HTR015927	 BRAD1_55945713_at	PNN -0.170948669 0.180316498
 	 BRAD.5466_at	PNN 0.812317722 0.001581787
 	 d	BRAD.16017_s_at	PNN -0.384464628 0.003042983
 	 d	BRPD.8950C1n2_at	PNN 1.142054524 5.73E-06
 	 d	BRRS.3491_at	PNN 0.728210785 0.000103099
 	
HTR001820	 BRAD.19806_s_at	SLC7A8 2.819574317 2.64E-05
 	 BRMX.13443C1n2_at	HOMEZ -0.186438031 0.305082578
 	 Hs601513.0CB3n43_at	PPP1R3E -0.078865866 0.506415705
 	 d	BRAD.20164_at	SLC7A8 0.250280557 0.116157661
 	 d	BRAD.30377_at	0 0.929176139 0.001502688
 	 d	BRRS.10739_at	HOMEZ -0.351492685 0.008420415
 	 d	BRRS.16197_s_at	SLC7A8 2.719598525 2.46E-07
 	 d	BRRS.17635_at	PPP1R3E -0.330351963 0.058726673
 	 d	BRSA.19733C1n2_at	HOMEZ -1.352104738 5.87E-05
 	
HTR026258	 BRAD.4118_s_at	0 0.261319845 0.168254114
 	
HTR000924	 BRAD1_11512034_s_at	LOC400721 0.068017595 0.60910274
 	 BRAD.39514_at	LOC400721 -0.058820611 0.782288041
 	 BRAD.40418_at	ZNF551 -0.189643038 0.180571043
 	 BRMX.23765C1n3_at	ZNF586 0.13686676 0.172990251
 	 BRMX.6330C1n10_at	ZNF587 0.034772552 0.830347968
 	 d	BRAD1_2554423_s_at	LOC400721 0.27577394 0.014683883
 	 d	BRAD.2830_s_at	ZNF587 1.405932118 0.001079269
 	 d	BRAD.35647_at	LOC400721 0.833084767 0.000778409
 	 d	BRRS.12947_at	LOC732409 0.752620381 0.000145439
 	 d	BRRS.15512_s_at	ZNF776 -0.1809222 0.168783029
 	 d	BRRS.9412_s_at	ZNF586 0.492247218 0.001742398
 	 d	Hs625854.0C5n4_at	ZNF776 -0.021059176 0.91637469
 	
HTR020675	 Hs503560.1C1n5_at	0 2.824474084 3.41E-08
 	
HTR013435	 BRAD.21046_at	HIST2H2AA4 0.173644788 0.115628912
 	 BRAD.29468_at	0 0.161861079 0.197791421
 	 BREM.1158_at	HIST2H2BD 1.868029503 1.81E-06
 	 BRMX.5780C1n6_at	0 0.144015682 0.226536797
 	 BRMX.5780C3n6_at	0 0.022383999 0.820962502
 	 Hs633198.0C1n31_s_at	0 1.182289192 9.88E-05
 	 d	BRRS.17729_at	HIST2H2AA3 1.411549855 5.12E-06
 	 d	Hs594273.1C1n33_at	0 0.872324134 0.000283692
 	
HTR030281	 BRAD.24068_at	MMP24 -2.015916076 6.13E-08
 	 BRIH.10629C1n4_s_at	MMP24 -1.582439602 4.35E-06
 	 d	BRAD.13091_at	MMP24 -0.556281439 0.001558595
 	 d	BRRS.6579_at	MMP24 -1.168598913 3.07E-05
 	
HTR031040	 Hs231852.0C1n7_at	0 -2.370216714 1.20E-07
 	 d	BRAD1_30045502_at	0 -1.527373519 7.76E-06
 	
HTR019596	 BRAD.2722_s_at	FLJ35934 -0.144890027 0.24778768
 	 d	BRAD.12634_at	MOBP -0.009381277 0.948126228
 	 d	BRRS.16252_at	MOBP -0.128843808 0.557819874
 	 d	BRRS.17265_at	MOBP -0.058043393 0.68700515
 	 d	Hs594670.0C1n23_at	LOC285281 -0.181782821 0.098179766
 	
HTR002653	 BRMX.2462C2n6_at	DLG5 0.084342655 0.63947302
 	 BRMX.2462C6n3_at	DLG5 -0.056222276 0.732118895
 	 d	BRAD.14896_at	DLG5 0.343520829 0.117420573
 	 d	BRIH.8382C1n3_at	DLG5 -0.318897159 0.006077391
 	 d	BRRS.5097_s_at	DLG5 -0.184106454 0.074965162
 	
HTR004451	 Hs643496.0C4n4_at	ATG10 -0.11399321 0.490144727
 	 d	BRIHRC.9543C1n2_at	ATG10 -1.599659486 3.22E-06
 	 d	BRRS.12436_at	ATG10 -1.38525348 2.05E-05
 	 d	Hs643496.0C1n12_s_at	ATG10 -0.540460823 0.000345142
 	
HTR002042	 BRAD.5512_at	ANXA2 -1.145944849 0.000168879
 	 d	BRHP.136_s_at	ANXA2 -0.949781529 8.61E-06
 	 d	BRRS.829_at	ANXA2 -1.5806612 2.97E-07
 	
HTR004294	 BRAD.5378_at	PLCE1 -0.033915714 0.878014371
 	 d	BRRS.9040_s_at	PLCE1 -0.004990634 0.977374385
 	
HTR006213	 BRAD.30399_at	CDC42SE2 -0.394525967 0.002623495
 	 d	BRAD.170_s_at	CDC42SE2 0.321065129 0.015451586
 	 d	BRIH.9562C1n2_s_at	CDC42SE2 0.091106045 0.422045039
 	 d	BRRS.10463_s_at	CDC42SE2 -0.145715358 0.261153133
 	
HTR005092	 BRAD.24582_at	ALG5 -0.091293411 0.572977336
 	 BRAD.3785_at	ALG5 -0.065881263 0.675229555
 	 d	BRRS.7445_s_at	ALG5 -0.319425651 0.006424125
 	 d	Hs507769.1C1n5_at	ALG5 -0.234395625 0.028196555
 	
HTR059833	 BRAD1_1618184_s_at	0 0.384414196 0.014163397
 	 BRAD.4922_at	CA5B 0.780740351 0.000216633
 	
HTR010681	 BRAD.31645_at	0 -0.68825948 0.003560451
 	 d	BRRS.8790_at	PLLP -2.302626504 5.87E-07
 	
HTR021226	 BRAD.39357_at	C18orf54 -0.352408412 0.040196456
 	 d	BRAD.652_s_at	C18orf54 -0.01129545 0.940529473
 	 d	BRRS.15450_s_at	C18orf54 -0.636924281 0.003509175
 	
HTR023582	 BRAD.34404_at	C14orf85 0.265208695 0.063656895
 	 d	BRRS.17227_at	C14orf85 0.062101217 0.537445114
 	
HTR002999	 BRAD.17901_s_at	MCL1 1.24352858 8.12E-05
 	 BRMX.663C1n8_at	MCL1 0.804456989 0.000517432
 	 d	BRAD.6534_at	MCL1 1.254167451 1.08E-06
 	 d	BRRS.16211_s_at	MCL1 0.705162386 5.35E-05
 	
HTR005729	 BRAD.4501_at	0 0.882265453 0.002992633
 	 BRMX.433C1n6_at	DDX6 -0.134169035 0.242026465
 	 Hs643771.0C1n62_at	0 0.17002552 0.162957333
 	 d	BRAD.27204_s_at	0 -0.318347406 0.010196385
 	 d	BRRS.4817_at	DDX6 -0.249017099 0.047324908
 	 d	Hs632107.0C8n4_at	0 0.395922374 0.01711604
 	
HTR004702	 BRAD.30541_at	HP1BP3 0.221998379 0.288210758
 	 BRIHRC.151C3n5_at	HP1BP3 -0.067767284 0.650988247
 	 BRIHRC.151C4n9_at	HP1BP3 -0.280367327 0.066406502
 	 d	BREM.1918_at	HP1BP3 -0.211069941 0.042807772
 	 d	BRIH.8565C1n2_at	HP1BP3 -0.249049733 0.0188606
 	 d	BRRS.9000_at	HP1BP3 0.48408741 0.001012357
 	 d	BRSA.3770C1n2_at	HP1BP3 0.635834681 0.000125574
 	
HTR014681	 BRAD.38783_at	CLASP1 0.696807239 0.000985072
 	 d	BRRS.8415_at	CLASP1 -1.740023366 3.01E-05
 	
HTR007933	 BRAD.18152_s_at	S100A8 1.629731509 7.91E-07
 	 d	BRRS.3720_x_at	S100A8 1.869243571 2.01E-07
 	
HTR028929	 Hs551095.0C1n9_at	0 0.670282824 0.001946765
 	
HTR022073	 BRAD.18831_at	0 0.011250762 0.939720175
 	
HTR001892	 BRAD1_23300652_at	TM9SF3 -0.041002016 0.703961897
 	 BRAD.30048_at	TM9SF3 0.368052933 0.022793341
 	 BRPD.496C1n2_at	TM9SF3 0.132677236 0.277394391
 	 Hs233160.0C10n4_at	STC2 0.284989668 0.047135451
 	 d	BRMX.8259C1n12_s_at	0 -0.302652629 0.010841372
 	 d	BRRS.10382_at	TM9SF3 -0.302744586 0.008017183
 	 d	Hs594834.0C2n35_at	0 -0.249941106 0.088620008
 	 d	Hs599244.0C1n7_at	0 0.196803088 0.205194634
 	
HTR000583	 BRAD.15551_at	IER3IP1 -0.779039269 0.000622241
 	 d	BRMX.2865C1n3_at	IER3IP1 -0.658901225 0.000102332
 	 d	BRRS.12544_at	HDHD2 -1.004576373 4.04E-06
 	 d	BRRS.8875_at	IER3IP1 -0.336904679 0.005793555
 	 d	Hs465041.0C1n5_s_at	HDHD2 -0.774958566 4.34E-05
 	
HTR001956	 BRAD1_24811248_at	0 -0.38219499 0.057021389
 	 BRAD.25603_at	0 -0.077212236 0.665210749
 	 BRAD.28502_s_at	NUCKS1 0.517062213 0.001622462
 	 BRSA.2505C1n5_at	NUCKS1 -0.03427155 0.800629016
 	 d	BRAD1_58555701_at	0 -0.189907017 0.070467489
 	 d	BRAD1_67868024_at	0 0.060154696 0.611037138
 	 d	BRAD.20573_at	NUCKS1 0.103409451 0.310825258
 	
HTR019667	 BRAD.3197_at	0 1.872106318 8.38E-06
 	
HTR001882	 BRAD.21399_s_at	MGC3032 0.510902699 0.000853405
 	 BRIH.1574C1n2_at	MGC3032 0.044141238 0.839927096
 	 BRSA.16453C1n2_at	MGC3032 0.380680459 0.011025847
 	 d	BRIH.1408C3n2_at	RTN3 -0.37123831 0.014713281
 	 d	BRIH.1408C4n17_s_at	RTN3 -0.215159148 0.06440397
 	 d	BRIHRC.1574C1n2_at	MGC3032 0.040120453 0.747466857
 	
HTR014401	 BRAD1_15333307_at	KIAA1946 1.672836452 6.17E-07
 	 BRAD.37179_s_at	KIAA1946 0.083764852 0.613428827
 	 Hs28872.0CB2n108_at	KIAA1946 -0.058355472 0.593587366
 	 d	BRAD.28958_at	KIAA1946 0.894597482 3.11E-05
 	 d	BRAD.40225_at	KIAA1946 -0.015489222 0.928081169
 	 d	BRRS.15770_at	KIAA1946 0.25611394 0.055050339
 	
HTR002150	 BRAD.19727_s_at	MLLT10 -0.2899013 0.113796504
 	 Hs30385.0C9n8_at	MLLT10 -0.169580674 0.150113715
 	 Hs30385.0C9n8_s_at	MLLT10 0.009911663 0.944058703
 	 d	BRAD.10960_at	MLLT10 -0.082750149 0.400279656
 	 d	BRAD1_52260776_at	MLLT10 -0.097900012 0.574094384
 	 d	BRAD1_66265321_at	MLLT10 -0.06641516 0.732361386
 	 d	BRAD.19741_s_at	MLLT10 -0.159534981 0.173726649
 	 d	BRAD.4646_s_at	MLLT10 -0.069448952 0.718431343
 	 d	BREM.2112_s_at	MLLT10 -0.839561017 0.000994293
 	 d	BRMX.5880C1n2_at	DNAJC1 0.104570459 0.372575931
 	
HTR035177	 BRAD.5315_s_at	0 -0.08900084 0.495366247
 	 Hs461453.1C1n4_at	0 0.086292114 0.59012786
 	
HTR004539	 BRAD.31414_at	RABEP1 -0.071386642 0.671011377
 	 Hs592121.0C14n5_at	RABEP1 -0.047296857 0.874473868
 	 d	BRAD.18278_s_at	RABEP1 1.455251198 3.67E-05
 	 d	BRAD.8908_at	RABEP1 0.7108397 0.001909921
 	 d	BRIH.2403C1n4_at	RABEP1 0.63477753 0.00130267
 	
HTR046746	 BRMX.2169C1n3_s_at	IBRDC2 0.02931386 0.833860129
 	 BRMX.2979C1n2_at	IBRDC2 0.249767426 0.104171374
 	 d	BRAD.35108_at	IBRDC2 1.490384095 4.99E-06
 	 d	BRAD.38085_at	IBRDC2 0.615221337 0.000140342
 	 d	BRRS.16207_at	IBRDC2 0.0411552 0.740671323
 	
HTR000167	 BRAD.31993_at	CAMK2D 1.05295236 5.51E-05
 	 BRMX.21514C1n4_at	CAMK2D 0.111206406 0.253030885
 	 d	BRAD.29999_s_at	CAMK2D 1.231881351 5.89E-06
 	 d	BRRS.15312_at	CAMK2D -0.018482026 0.863374978
 	 d	BRRS.2377_s_at	CAMK2D -0.101603868 0.433382412
 	
HTR002226	 BRAD.25684_s_at	RAB7A -0.122740703 0.406918731
 	 d	BRRS.5012_at	RAB7A -0.003866283 0.972187354
 	 d	Hs15738.0CB4n19_at	RAB7A 0.561374517 0.000669228
 	
HTR017694	 BRAD.33963_at	0 -1.824229226 1.86E-06
 	
HTR054711	 Hs105791.0C1n20_s_at	0 -0.156495129 0.284712408
 	
HTR013858	 BRAD1_6992775_at	LOC286191 0.141640523 0.322130463
 	 BRAD.38772_s_at	RPESP -0.014137197 0.900600394
 	 Hs439040.0C1n55_at	RPESP -0.029355283 0.788000942
 	 Hs593907.1C1n11_at	0 0.216687329 0.050693986
 	 d	BRAD.18417_at	LOC286191 -0.141828596 0.339188544
 	 d	BRAD.31720_at	LOC286191 0.049188552 0.813717836
 	 d	BRRS.15081_s_at	RPESP 0.332271427 0.007868159
 	 d	Hs593907.0C1n23_at	LOC286191 0.043152405 0.720315721
 	
HTR007075	 BRAD.32304_at	ETNK1 2.675224428 1.77E-08
 	 BRIHRC.3467C1n13_at	ETNK1 2.631547202 1.45E-07
 	 d	BRAD1_2903039_at	ETNK1 1.627196812 6.72E-05
 	 d	BRAD.21769_at	ETNK1 1.0222932 2.19E-05
 	 d	BRAD.24317_at	ETNK1 1.424336233 2.32E-05
 	 d	BRAD.28069_at	ETNK1 1.047088994 2.52E-05
 	 d	BRRS.10094_s_at	ETNK1 0.659173863 0.000793385
 	 d	BRRS.18527_at	ETNK1 0.050449232 0.615398908
 	 d	BRRS.1988_s_at	ETNK1 1.523954116 4.46E-07
 	
HTR017644	 BRAD.31987_at	OTUD1 1.089358747 0.000122649
 	 d	BRRS.17338_at	OTUD1 0.734152929 0.003913484
 	
HTR021838	 BRAD.33569_at	0 -0.311948614 0.107188294
 	 d	Hs536490.1C1n5_s_at	0 0.458456913 0.006907872
 	
HTR059672	 BRAD.19407_at	0 0.360357926 0.03926371
 	 d	BRAD1_19590845_at	0 0.257547131 0.105785045
 	
HTR007025	 BRIHRC.8810C1n3_at	WDR32 -0.198318854 0.244672677
 	 BRPDRC.10157C1n2_at	WDR32 -0.195620675 0.197032452
 	 d	BRIH.4334C1n2_at	WDR32 0.051902022 0.632820076
 	 d	BRIH.8810C1n3_at	WDR32 -0.172489029 0.143368844
 	 d	BRRS.11645_at	WDR32 -0.523395545 0.000548536
 	
HTR000900	 BRAD.30941_at	ZNF644 0.470429645 0.204909566
 	 d	BRAD.696_at	ZNF644 0.612612097 0.005374947
 	 d	BRIH.2305C1n2_at	ZNF644 0.353958399 0.007297626
 	 d	BRIH.9032C1n3_at	ZNF644 0.315987928 0.219893318
 	 d	BRRS.12578_s_at	ZNF644 0.039406384 0.769673466
 	
HTR008895	 BRAD.41232_at	ZNF650 -0.238526003 0.128982402
 	 d	BRRS.15302_s_at	ZNF650 -0.415075768 0.001697895
 	 d	BRRS.17632_at	ZNF650 0.084503881 0.653306275
 	
HTR004193	 BRAD.24638_at	C21orf6 -0.911423079 0.00027854
 	 d	BRAD1_52410387_at	C21orf6 -0.894273651 0.000114194
 	 d	BRRS.9268_at	C21orf6 -1.303301107 2.31E-06
 	
HTR010154	 BRAD.29774_at	CNN3 0.21655034 0.04023271
 	 d	BRRS.2838_at	CNN3 0.030039138 0.762892423
 	
HTR006964	 BRAD.26046_at	KCTD9 -0.668089868 9.05E-05
 	 d	BRRS.9397_at	KCTD9 -1.144463666 3.64E-05
 	
HTR018293	 Hs587442.0CB1n141_at	0 0.949418874 0.003170063
 	
HTR019138	 BRAD.32913_at	0 1.088577689 0.001080995
 	 d	BRAD1_11686637_at	0 0.203562892 0.173877358
 	
HTR021863	 BRAD.5082_at	ABL1 -0.820699401 2.02E-05
 	 d	BRAD1_11006500_at	0 -0.254042225 0.055418652
 	
HTR012584	 BRAD.11501_at	REL 0.61286074 0.001613102
 	
HTR009032	 BRAD.31826_at	LRRC16 -0.269426956 0.02347823
 	 d	BRAD.23299_at	RUNX1T1 -0.049732858 0.679591595
 	 d	BRAD.3106_s_at	LRRC16 0.1306484 0.408425298
 	 d	BRRS.9403_at	LRRC16 -1.083742832 7.70E-05
 	
HTR002275	 BRAD.20632_s_at	CALML4 0.05374695 0.599332375
 	 BRAD.39814_at	0 0.027727213 0.810965477
 	 BRIH.916C1n2_at	0 -0.049624549 0.655059972
 	 Hs591132.0CB2n103_at	CALML4 -0.264431298 0.187771959
 	 Hs591132.3C1n4_at	CALML4 0.046602523 0.703255846
 	 Hs597499.0C1n41_at	0 0.034231181 0.858062409
 	 d	BRAD.5253_at	CALML4 -0.201951698 0.053992201
 	 d	BRIH.1915C1n2_at	0 -0.144557752 0.150199786
 	 d	BRRS.13233_at	CALML4 -0.066470061 0.553631644
 	 d	BRRS1_NM_033429.1_s_at	CALML4 -0.087654441 0.670941529
 	 d	BRRS.9592_at	CLN6 0.047936522 0.727635343
 	 d	Hs591132.0CB1n73_at	CALML4 -0.443398724 0.001889365
 	
HTR044425	 BRAD.30431_at	LOC653464 0.202955498 0.237154124
 	 BRIHRC.9128C1n3_s_at	LOC653464 -1.172518678 0.001375847
 	 Hs594441.0C2n50_s_at	LOC653464 -0.838704787 0.002258434
 	 d	BRAD.30064_s_at	LOC653464 -0.277390977 0.08636002
 	 d	BRIH.9128C1n3_at	LOC653464 -0.805547157 1.96E-05
 	 d	Hs497575.0C5n9_s_at	LOC653464 -0.955465072 4.20E-05
 	 d	Hs523529.0C4n50_s_at	LOC653464 -0.575339156 0.000314189
 	
HTR015978	 BRAD1_44840462_at	INSR 0.751550116 0.000905422
 	 BRAD.29015_at	INSR -0.086474642 0.524804311
 	 BRMX.4548C2n3_s_at	INSR 0.884084525 0.000120445
 	 Hs465744.0C1n74_at	INSR 1.245406229 8.21E-06
 	 Hs600997.0C1n14_at	INSR 1.304995574 7.05E-06
 	 d	BRIH.3172C1n5_at	INSR 0.338081303 0.105835155
 	 d	BRMX.18338C1n6_at	INSR 0.089331456 0.355679878
 	 d	BRMX.4548C1n4_at	INSR 0.459582726 0.042096809
 	 d	BRRS.147_at	INSR -0.033375171 0.855185745
 	 d	BRSA.11778C1n3_at	INSR 0.3273757 0.013296398
 	 d	Hs593210.0C1n87_at	INSR 0.048632192 0.669318337
 	
HTR016546	 BRAD.32711_at	0 1.300841651 0.000525547
 	 BRAD.33663_s_at	0 1.249215496 1.44E-05
 	 d	Hs411391.1C1n26_at	0 0.063918749 0.576859373
 	
HTR003727	 BRMX.417C1n7_at	ERRFI1 0.363345586 0.022580295
 	 d	BRRS.10195_at	ERRFI1 0.40344929 0.005530564
 	
HTR044689	 BRAD.42200_s_at	MIRN661 0.901306553 0.003474228
 	 Hs634987.0C1n9_at	0 -0.440112242 0.000742414
 	
HTR009377	 BRAD.29427_at	RAP2B -0.019259911 0.871812344
 	 d	BRAD.17790_at	RAP2B -0.25134436 0.0171232
 	 d	BRAD1_8362406_at	RAP2B -0.226672813 0.043101758
 	 d	BRAD.37236_at	RAP2B -0.88896438 0.000119493
 	 d	BRRS.3656_s_at	RAP2B -0.806940913 0.000178115
 	
HTR016043	 BRMX.22576C1n3_at	0 -0.584371325 0.004800233
 	 d	BRAD1_24790352_s_at	0 -0.128579283 0.333655753
 	 d	Hs530899.2C1n33_at	0 0.114381482 0.331044439
 	
HTR007259	 BRRS.12500_at	RNF26 -1.142561685 1.67E-05
 	 d	BRRS.12399_at	MFRP -0.301838502 0.027167996
 	 d	BRRS.8632_at	C1QTNF5 1.525216251 7.94E-07
 	
HTR003594	 BRAD1_26008178_at	CALM1 -0.243472352 0.079524468
 	 BRAD.17612_at	CALM1 0.074506195 0.483823926
 	 BRSA.6C1n6_at	CALM1 -0.236419427 0.068729794
 	 d	BRAD.14145_at	CALM1 -0.569634684 0.008310979
 	 d	BRAD.14145_s_at	CALM1 -0.395438163 0.006832455
 	 d	BRAD.17593_at	CALM1 -0.051327432 0.718695951
 	 d	BRAD.6389_s_at	CALM1 -0.394175421 0.002293127
 	 d	BRAD.6391_s_at	CALM1 -0.626366348 0.000170064
 	 d	BREM.2498_s_at	CALM1 0.139939617 0.179024041
 	 d	BRIH.4080C1n4_s_at	CALM1 -0.349912676 0.004167211
 	 d	BRRS.6738_at	CALM1 -0.441179286 0.001192257
 	
HTR047156	 BRAD.19517_at	0 0.000353332 0.99804192
 	 BRMX.1254C2n3_at	SBNO1 -0.121655075 0.271677645
 	 Hs577403.0CB1n29_at	SBNO1 0.149573685 0.357248198
 	 d	BRAD.31520_at	0 -0.652190892 0.000128254
 	 d	BRPD.9315C1n2_at	SBNO1 -0.190084455 0.134811697
 	 d	BRRS.9827_at	SBNO1 -0.032487497 0.861067907
 	 d	Hs577403.0C2n13_s_at	SBNO1 -0.549019854 0.000997192
 	 d	Hs577403.0CB2n98_at	SBNO1 0.351461785 0.029132118
 	 d	Hs594149.0C1n57_at	LOC283378 -0.341430228 0.076076128
 	
HTR008315	 BRAD.30967_s_at	0 1.678204421 7.77E-07
 	 Hs603117.0C1n29_at	0 -0.195652106 0.197891623
 	 d	BRRS.5307_s_at	PIP5K2A 0.880515969 0.000150307
 	 d	Hs57079.0CB1n144_at	0 0.512135639 0.012831951
 	
HTR060000	 BRAD1_6138558_at	FAM80B 0.045798641 0.806019892
 	 BRAD.40318_at	0 0.208067992 0.153940188
 	 d	BRAD1_19587072_at	FAM80B -0.569401759 0.0002435
 	 d	BRAD.36157_at	0 0.091860785 0.54715269
 	 d	Hs504670.0C6n108_s_at	FAM80B -0.109846712 0.538056767
 	 d	Hs504670.0CB2n56_s_at	FAM80B 0.332561824 0.013204001
 	
HTR008828	 Hs86970.0C8n3_at	C8orf53 0.107305406 0.559819983
 	 d	BRAD.28985_at	C8orf53 -0.145411646 0.499430537
 	 d	BRAD.37176_s_at	0 0.254801471 0.12199436
 	
HTR002615	 BRAD.31425_at	NFIB 0.10449936 0.474278792
 	 BRIHRC.2515C1n4_at	NFIB 0.121497026 0.278486591
 	 d	BRAD.13882_at	NFIB 0.174608195 0.150199786
 	 d	BRAD.13883-22_at	NFIB 0.006102689 0.970692187
 	 d	BRAD.13883_at	NFIB 0.042324988 0.759290513
 	 d	BRAD.15590_s_at	NFIB 0.563325495 0.003560292
 	 d	BRAD1_6836987_at	NFIB -0.032361168 0.764963929
 	 d	BRAD.33620_at	0 -0.330865866 0.024562364
 	 d	BRRS.5723_at	NFIB -0.445386573 0.001135729
 	
HTR019095	 BRAD.40655_s_at	0 -0.514706667 0.001648701
 	 d	Hs144309.2C1n16_at	0 0.041315166 0.780857867
 	
HTR008402	 BRAD.29388_at	0 -0.409211251 0.015206263
 	 BRIH.5576C1n2_at	0 -0.522189516 0.002246852
 	 BRMX.9279C1n8_at	FANCL 0.362254103 0.043098478
 	
HTR008319	 BRAD.31474_at	PRPS2 0.072093031 0.485084996
 	 d	BRRS.3552_at	PRPS2 -0.303133548 0.006729593
 	
HTR011044	 BRRS.14485_at	TIGD1 0.275197855 0.021408036
 	 d	BRRS.5431_at	CHRNG -0.114720916 0.303844149
 	
HTR006215	 BRAD.28552_at	ID4 0.217670185 0.095910443
 	 d	BRAD.13886_at	ID4 0.817297374 6.53E-05
 	 d	BRAD.30698_at	ID4 0.214786918 0.253590792
 	 d	BRIH.1825C2n2_at	ID4 -0.007768766 0.95019896
 	 d	BRRS.2627_at	ID4 -0.001088795 0.992894211
 	 d	Hs519601.0CB1n24_s_at	0 -0.213001278 0.098621374
 	
HTR003320	 BRAD.32014_at	RAPH1 -0.196097033 0.18965196
 	 d	BRAD1_9879425_at	RAPH1 0.213887778 0.071791443
 	 d	BRHP2.53_at	RAPH1 -0.142578897 0.173999889
 	 d	BRRS.12143_s_at	RAPH1 0.411740833 0.011711384
 	 d	BRRS.16834_at	RAPH1 -0.195793546 0.115237724
 	 d	BRRS.17097_at	RAPH1 0.229763349 0.041778371
 	
HTR007818	 BRAD1_47293716_at	SNORA72 1.076300798 2.21E-05
 	 d	200062_s_at	RPL30 0.218202955 0.036916873
 	 d	Adx-200062-up_s_at	RPL30 0.243039808 0.018164379
 	 d	BRRS.689_s_at	RPL30 0.240184796 0.021676984
 	
HTR014600	 BRAD.17469_s_at	CDV3 0.102317437 0.699409535
 	 BRAD.30164_at	CDV3 0.273152257 0.015254666
 	 BRIHRC.4168C2n2_at	CDV3 0.257837127 0.036629303
 	 Hs642726.0C13n6_s_at	CDV3 0.096792059 0.371779848
 	 d	BRIH.4168C3n2_at	CDV3 0.177221917 0.21458732
 	 d	BRRS.9343_at	CDV3 -0.013653442 0.907584808
 	
HTR012319	 BRAD.28275_at	NUDCD2 -0.312098659 0.079388349
 	 BREM.1216_at	CCNG1 -0.336353393 0.221761829
 	 d	BRRS.14422_at	NUDCD2 -0.187531293 0.206570753
 	 d	Hs140443.0C2n8_at	NUDCD2 -0.016901792 0.918749532
 	
HTR006907	 BRAD.30936_at	PAPD1 1.051559004 2.95E-06
 	 d	BRAD.21701_at	PAPD1 0.562111761 0.000383076
 	 d	BRRS.9760_at	PAPD1 0.632648263 0.000372824
 	
HTR002855	 BRAD.36529_at	0 1.827857841 2.85E-06
 	 Hs604762.0C1n8_at	0 0.118080606 0.480719987
 	 Hs605974.0C1n25_at	MYNN 0.227384117 0.307547251
 	 d	BRAD.39354_at	0 0.185506759 0.101656524
 	 d	BREM.145_s_at	MYNN 0.729116074 7.77E-05
 	 d	BRRS.10109_at	MYNN -0.084898642 0.446300738
 	
HTR006140	 BRMX.20882C2n3_s_at	PIGR -1.032976899 1.97E-05
 	 BRMX.5011C1n3_at	PIGR 0.034023282 0.838833179
 	 BRMX.8303C1n2_at	PIGR -0.086469523 0.562520905
 	 d	BRAD.9858_at	PIGR -0.047914739 0.786209952
 	 d	BRRS.3463_at	PIGR -1.268531921 1.42E-06
 	
HTR001125	 BRIH.8025C1n8_at	PHF10 0.424491365 0.016153338
 	 BRRS.1684_at	C6orf120 0.102092029 0.348445142
 	 Hs435933.0CB1n128_at	PHF10 0.032325369 0.829605369
 	 d	BRAD1_46269887_at	C6orf120 0.271952516 0.066520096
 	 d	BRMX.21770C1n9_at	PHF10 -0.057840981 0.684893256
 	 d	BRMX.3517C1n7_at	PHF10 0.58839206 0.000403478
 	 d	BRRS.9911_s_at	PHF10 0.39906855 0.004528619
 	
HTR017965	 BRAD1_44837786_at	PRKRA -0.033261642 0.822200761
 	 Hs570274.0C2n20_at	0 -0.011220307 0.941284326
 	 Hs570274.0C3n30_at	0 -0.226126571 0.056548377
 	 Hs570274.0C6n13_at	0 0.181604707 0.088285866
 	 Hs632540.2C1n6_at	0 0.041868788 0.738814511
 	 d	BRAD1_47277881_at	0 -0.152400051 0.128419921
 	 d	BRAD.30057_s_at	0 -0.153496116 0.184457194
 	 d	BRAD.35339_at	0 0.013207505 0.926873888
 	 d	BRAD.36284_at	0 0.08089846 0.700379342
 	 d	Hs570274.0C1n10_s_at	0 0.068156919 0.537010245
 	
HTR002728	 BRAD.19742_at	SLC39A8 -1.330774356 7.13E-06
 	 BRMX.1667C1n4_at	SLC39A8 -0.169766959 0.233931879
 	 d	BRAD.22554_s_at	SLC39A8 -1.524625868 2.82E-07
 	 d	BRPD.1530C1n3_at	SLC39A8 -1.4655652 4.88E-07
 	 d	BRRS.11222_at	SLC39A8 -1.763822359 2.38E-07
 	 d	Hs593745.0C1n21_at	0 -2.179969557 2.48E-06
 	
HTR021799	 BRAD.34278_at	0 -0.071532876 0.654058137
 	 d	BRAD.34280_s_at	0 0.823183883 0.000272703
 	
HTR017786	 BRAD.35449_at	MGC61571 -0.21008544 0.177287502
 	 d	BRRS.16126_s_at	MGC61571 -0.559840125 0.000597441
 	 d	Hs444724.0CB1n186_at	MGC61571 -0.219548102 0.26229318
 	
HTR006424	 BRAD.30984_at	NPAL3 -1.579341195 1.79E-06
 	 d	BREM.1312_at	NPAL3 -0.324497142 0.033921888
 	 d	BRRS.10576_at	NPAL3 -2.285456292 7.96E-08
 	
HTR001399	 BRAD.31512_at	0 -0.235927664 0.146120788
 	 d	BREM.2348_at	0 -0.000514816 0.997624658
 	 d	BRRS.6860_at	NOX1 -0.25192563 0.097189792
 	
HTR002976	 BRAD.32130_at	TMEM66 0.257524783 0.108536355
 	 d	BRRS.8893_at	TMEM66 0.347260387 0.004499232
 	
HTR019871	 BRSA.19023C1n4_at	0 -0.125614353 0.320361869
 	 Hs331268.0C3n81_at	TMTC3 -0.072388301 0.663211045
 	 d	BRAD.3533_at	TMTC3 -0.272509197 0.060430909
 	 d	BRRS.16056-22_at	TMTC3 -0.335720379 0.009596039
 	 d	BRRS.16056_at	TMTC3 -0.506107605 0.001892699
 	
HTR004689	 BRIHRC.163C2n3_at	SYPL1 -0.205190417 0.165426029
 	 d	BRIH.163C1n15_s_at	SYPL1 -0.24975257 0.062988714
 	
HTR005250	 BRAD1_1277414_s_at	0 0.542828054 0.002316359
 	 BRAD.32367_at	TRPM7 -0.011063056 0.936599197
 	 d	BRAD1_1312786_s_at	TRPM7 0.310594413 0.038995451
 	 d	BRAD.5194_at	0 0.740814594 0.000479897
 	 d	Hs512894.0C3n15_at	TRPM7 0.011580774 0.950583836
 	
HTR014770	 BRAD1_55829671_at	NF1 0.129506787 0.380025782
 	 Hs597434.0C5n23_s_at	0 -0.448379329 0.008928714
 	 d	BRAD.37044_at	0 0.028836547 0.890817291
 	 d	BRIH.6294C2n2_s_at	0 -0.387638262 0.01118045
 	 d	BRIH.6294C3n2_s_at	0 -0.649483683 0.000376254
 	 d	BRMX.11557C1n3_at	TAOK1 0.003071388 0.979223476
 	 d	BRRS.10708_at	TAOK1 -0.539315558 0.000942622
 	
HTR023015	 BRAD.2608_at	0 0.883726748 0.0004662
 	
HTR049442	 BRAD.28643_at	0 1.430563211 0.000110351
 	 d	Hs371680.12C1n58_at	0 0.222198601 0.082079601
 	
HTR007985	 BRAD.31525_at	AP1S2 0.649752053 0.001370918
 	 BRPD.19794C1n2_s_at	AP1S2 1.103020911 6.79E-06
 	 d	BRAD1_68324004_s_at	AP1S2 2.115795775 1.77E-07
 	 d	BRAD.29879_at	0 0.043588972 0.659749374
 	 d	BRAD.8982_s_at	AP1S2 1.681223202 1.69E-05
 	 d	BRHP.94_at	AP1S2 0.945643545 0.009104822
 	 d	BRRS.4462_at	AP1S2 1.568814957 2.20E-06
 	 d	Hs121592.0CB2n184_s_at	AP1S2 2.201293113 7.77E-08
 	
HTR023701	 BRAD.5878_s_at	0 0.433348104 0.066660678
 	
HTR021395	 BRAD.3242_at	0 0.995030117 2.52E-05
 	 d	Hs478031.1C1n6_at	0 0.295829513 0.012858663
 	
HTR000771	 BRIHRC.69C5n14_at	DDX17 0.203491592 0.13126503
 	 BRMX.1974C1n3_at	0 0.346775164 0.032722791
 	 Hs528305.0CB1n380_s_at	DDX17 0.198920948 0.293147749
 	 Hs528305.1C1n4_at	DDX17 0.640387666 0.003712928
 	 d	BRAD.12959_at	DDX17 -0.080417488 0.554443402
 	 d	BRAD.13320_s_at	DDX17 -0.085895734 0.64480572
 	 d	BRAD.31339_at	0 0.900850208 0.005929422
 	 d	BRIH.69C4n7_s_at	DDX17 0.82714905 2.44E-05
 	 d	BRIH.8277C1n2_s_at	DDX17 0.487612049 0.005921662
 	 d	BRRS.12262_s_at	DDX17 0.408868276 0.002061157
 	
HTR004580	 BRAD.32928_at	0 1.90201577 1.05E-06
 	 BRIHRC.2649C1n2_at	SFRS3 0.857219176 0.000189026
 	 Hs405144.0CB13n98_at	SFRS3 0.423027555 0.008438068
 	 d	BRAD.34910_at	0 -0.193167908 0.384748911
 	 d	BRAD.8593_s_at	SFRS3 0.870070882 1.77E-05
 	 d	BRIH.2649C10n3_at	SFRS3 3.042955506 8.84E-09
 	 d	BRIH.2649C7n3_s_at	SFRS3 0.87841427 3.63E-05
 	 d	BRRS.3769_at	SFRS3 0.036850504 0.742666652
 	
HTR015270	 BRAD.17870_s_at	ITGB5 -0.473302577 0.016860885
 	 Hs13155.0C1n28_at	ITGB5 -0.223282634 0.176194131
 	 d	BRAD.6855_at	ITGB5 -0.335914908 0.016768453
 	 d	BRIH.1609C1n15_at	ITGB5 -0.792661825 3.23E-05
 	 d	BRRS.3134_at	ITGB5 -0.822080233 1.45E-05
 	
HTR055386	 BRAD.24948_at	C6orf48 0.479419207 0.008258347
 	 d	BRRS.2127_s_at	C6orf48 0.320543253 0.005721349
 	
HTR013906	 BRAD.31827_at	0 1.689445862 2.51E-07
 	 d	BRAD1_46618497-22_at	0 0.776919494 2.62E-05
 	 d	BRAD1_46618497_at	0 0.729073277 0.000111573
 	 d	BREM.2429_at	HIST2H4A 0.540400925 0.002273222
 	 d	BRHP.827_s_at	0 0.033002457 0.808829178
 	 d	BRRS.18792_s_at	0 0.131334195 0.406918731
 	
HTR010588	 BRAD1_5109757_at	MTAC2D1 0.916861151 0.000968054
 	 BRAD.41332_at	MTAC2D1 0.480184817 0.011001245
 	 BRPD.7622C1n4_at	MTAC2D1 0.661267546 0.002344423
 	 d	BRAD.34589_at	MTAC2D1 0.570540806 0.004438988
 	 d	BRAD.406_at	MTAC2D1 1.452586859 1.95E-06
 	 d	BRPDRC.918C1n2_at	MTAC2D1 0.999298121 4.42E-06
 	 d	BRRS.14686_at	MTAC2D1 0.942947704 3.82E-05
 	
HTR000687	 BRAD1_24533081_s_at	MUM1 0.989551139 7.30E-05
 	 BRAD.31562_at	MUM1 0.730063089 0.001200138
 	 Hs515016.0C14n11_at	MUM1 -0.080905547 0.601966456
 	 d	BRAD1_5513942_s_at	MUM1 0.873472471 0.000277667
 	 d	BRAD.30404_s_at	MUM1 0.809945217 1.80E-05
 	 d	BRAG_CR617170.1_s_at	MUM1 -0.212141707 0.229524212
 	 d	BRRS.12966_at	MUM1 -0.239811446 0.02389523
 	 d	BRSA.19968C1n2_at	MUM1 0.20697617 0.217660351
 	
HTR014349	 BRAD1_49502570_at	LOC146346 -0.312220106 0.047273046
 	 BRMX.16557C2n3_s_at	GLG1 -0.197160871 0.139210471
 	 BRPD.1425C2n5_at	GLG1 -0.374212732 0.026636119
 	 Hs109731.0C1n63_at	LOC146346 -0.165297518 0.186488667
 	 Hs201712.0CB1n248_at	GLG1 0.034068856 0.809498582
 	 d	BRAD.27570_at	LOC146346 -0.810418393 2.39E-05
 	 d	BREM.2553_s_at	GLG1 -0.471180668 0.001622462
 	 d	BRRS.7175_s_at	GLG1 -0.749123666 0.00011469
 	 d	Hs109731.0CB1n30_at	LOC146346 -0.101916459 0.349948647
 	
HTR018596	 BRAD.40445_at	FAM13A1OS 0.149729914 0.298737982
 	 d	BRRS.17226_at	FAM13A1OS -0.062172512 0.733082502
 	
HTR063932	 BRAD.20457_at	0 0.778520992 0.000510199
 	 d	BREM.2322_at	0 0.202713741 0.163586801
 	
HTR002791	 BRMX.528C3n4_s_at	NUCB2 1.420338359 2.32E-05
 	 d	BRMX.9107C1n3_s_at	NUCB2 1.803224812 4.74E-07
 	 d	BRPD.1613C1n3_at	NUCB2 1.8131673 1.42E-06
 	 d	BRRS.5295_at	NUCB2 1.640995477 4.74E-07
 	
HTR006281	 BRAD.31406_at	SEL1L 0.245178721 0.26929167
 	 d	BRAD.7779_at	SEL1L 0.09173212 0.351988664
 	 d	BRAD.7781_at	SEL1L 0.241594436 0.031726393
 	 d	BRIH.3909C1n10_at	SEL1L 0.126593719 0.230829348
 	 d	BRRS.5330_s_at	SEL1L -0.77968893 0.000235586
 	 d	Hs181300.0C5n2_at	SEL1L 0.333116391 0.024040796
 	
HTR003650	 BRAD.29968_at	NANOS1 -1.728336861 7.48E-07
 	 BRIHRC.8569C1n3_at	EIF3S10 -0.357723697 0.002560105
 	 BRRS.1173_s_at	NANOS1 -0.244287454 0.062513377
 	 d	BRAD.29971_at	NANOS1 -0.193519937 0.090107676
 	 d	BRAD.6332_s_at	NANOS1 -0.854086814 0.00019639
 	 d	BRIH.2113C1n3_at	EIF3S10 0.125367346 0.449829079
 	 d	BRIH.8252C1n3_at	EIF3S10 0.576495803 0.001616249
 	 d	BRRS.4326_at	EIF3S10 -0.315871378 0.008368802
 	 d	s523299.0CB5n77_at	EIF3S10 -0.092973632 0.419409092
 	
HTR025946	 BRAD.4545_s_at	0 0.346309874 0.199946794
 	
HTR008561	 BRAD.32221_at	LHFP 1.87994495 4.79E-06
 	 d	BRRS.5870_at	LHFP 3.613282588 5.76E-08
 	
HTR015409	 BRAD.19047_at	TCF20 0.105253735 0.444882884
 	 BRRS1RC_NM_181492_at	TCF20 -0.004480377 0.970719275
 	
HTR000258	 BRAD.31795_at	SNX14 -0.022211353 0.829974424
 	 BRIHRC.8649C1n2_at	SYNCRIP -0.207642355 0.213617973
 	 d	BRAD.20604_s_at	SYNCRIP -0.093909108 0.324379406
 	 d	BREM.1726_at	SYNCRIP -0.124901286 0.213459549
 	 d	BREM.465_s_at	SYNCRIP 0.268196946 0.022022584
 	 d	BRIH.2817C1n3_s_at	SNX14 -0.844127877 3.05E-05
 	 d	BRIH.2817C2n6_s_at	SNX14 -0.881183903 1.57E-05
 	 d	BRIH.927C2n2_at	SYNCRIP 0.154217205 0.356792632
 	 d	BRIH.927C3n7_at	SYNCRIP 0.21355024 0.146533114
 	 d	BRRS.6332_at	SYNCRIP -0.412189161 0.005075302
 	 d	Hs571177.0CB1n334_at	SYNCRIP -0.080089818 0.510230866
 	
HTR002580	 Hs600066.0C1n9_at	0 -0.551846238 0.001013088
 	 d	BRAD.38988_at	0 -0.83608125 6.37E-05
 	 d	BRIH.4961C1n4_at	ACAA2 -0.845657585 1.78E-05
 	 d	BRPDRC.126C1n21_at	ACAA2 -0.464142307 0.00290498
 	 d	BRRS.18495_at	MYO5B -1.403355266 8.69E-07
 	 d	BRRS.18905_at	MYO5B -0.8581345 0.00209314
 	
HTR037647	 Hs512235.15C1n9_at	0 1.148083639 2.90E-05
 	
HTR020890	 Hs471779.1C1n6_s_at	LRRFIP1 0.770310974 0.000167558
 	 d	Hs471779.5C1n8_at	LRRFIP1 0.314788592 0.010614052
 	
HTR054680	 BRAD.33099_at	PB1 -0.089764672 0.735930528
 	 d	Hs189920.0CB5n4_at	PB1 0.294863661 0.047564268
 	
HTR000650	 BRAD.35660_at	0 3.360624439 2.23E-08
 	 BRIHRC.136C1n24_at	HNRPU 1.412031936 0.000102238
 	 d	BRAD.19940_at	HNRPU 1.069236626 0.00015888
 	 d	BRAD.36033_at	0 0.207770454 0.168983393
 	 d	BRAD.6329_at	HNRPU 1.023700985 1.83E-05
 	 d	BRAD.6330_at	HNRPU 0.315487576 0.020829743
 	 d	BRIH.136C2n5_at	HNRPU 1.079469783 0.000269533
 	 d	BRIH.136C7n2_s_at	HNRPU 1.265190733 0.000260816
 	 d	BRRS.4900_at	HNRPU 0.028076396 0.811496645
 	 d	Hs166463.0CB3n31_s_at	HNRPU 1.431165656 1.51E-05
 	 d	Hs411490.0CB1n218_at	FAM36A 0.280597378 0.093375989
 	
HTR001206	 BRMX.20283C1n5_s_at	0 0.006072022 0.961919309
 	 d	BRAD.30418_at	0 -0.06976379 0.572835377
 	 d	BRMX.7464C1n3_at	CNNM3 -0.005443861 0.969070901
 	 d	BRRS.9113_at	ANKRD39 -0.831163827 3.34E-05
 	 d	Hs643430.1C2n13_at	ANKRD23 0.220373085 0.052439569
 	
HTR004750	 BRAD.34348_at	IL6ST 0.00153605 0.993473941
 	 BRIHRC.730C3n2_at	IL6ST 2.257855649 2.69E-06
 	 Hs532082.0CB1n495_at	IL6ST 0.549920083 0.006185655
 	 d	BRAD.10460_at	0 3.458424846 2.81E-06
 	 d	BRAD.15285_at	IL6ST 2.202912972 7.08E-06
 	 d	BRAD.16175_s_at	0 1.766852116 1.94E-07
 	 d	BRAD.34586_at	IL6ST 0.124849491 0.233326181
 	 d	BRIH.730C2n24_s_at	IL6ST 2.02534484 7.68E-08
 	 d	BRIH.730C3n2_at	IL6ST 2.203498417 1.94E-07
 	 d	BRRS.15688_s_at	IL6ST 3.629193123 1.16E-08
 	
HTR001913	 BRIH.4549C2n7_at	0 -0.073386349 0.548316643
 	 BRPD.4470C1n3_at	MLL5 0.482669667 0.003281358
 	 Hs595696.1C1n3_at	0 0.154198081 0.426253853
 	 d	BRAD.25160_at	MLL5 0.291185207 0.190022617
 	 d	BREM.876_at	MLL5 0.409859906 0.001762068
 	 d	BRRS.10121_s_at	MLL5 1.043956649 1.02E-05
 	 d	Hs285197.2C1n11_s_at	0 0.225042519 0.03528695
 	 d	Hs592262.7C1n6_at	0 -0.270504272 0.018028314
 	
HTR060139	 BRAD.31847_at	GRAMD2 -1.016402364 7.30E-06
 	 d	BRRS.1316_at	GRAMD2 -1.940202189 1.02E-07
 	
HTR014476	 BRAD.22259_at	WDR5B -0.207151574 0.060960956
 	 BRRS.10279_at	WDR5B -0.254849294 0.106423005
 	 d	BRAD.35366_at	WDR5B -1.033122827 5.99E-05
 	 d	BREM.570_at	C3orf28 0.078913002 0.502274296
 	 d	BRRS.7776_s_at	C3orf28 -0.670871647 0.000100964
 	
HTR000712	 BRAD.5491_at	RAC1 -0.064634703 0.565433717
 	 d	BRAD.5492_s_at	RAC1 0.063990687 0.594239469
 	 d	BRIH.2807C1n3_at	RAC1 -0.154561411 0.137172313
 	 d	BRRS.10168_s_at	RAC1 -0.115840949 0.217097991
 	
HTR022397	 BRAD.31567_at	0 -0.063119157 0.63771625
 	 Hs61426.0C1n22_s_at	0 1.018089656 1.83E-05
 	 Hs643605.1C1n60_at	0 0.129308735 0.509481983
 	 d	BRMX.8699C1n8_at	0 0.555701631 0.002245289
 	
HTR006380	 BRAD1_6711294_at	0 -0.892513837 0.000990524
 	 BRAD.32035_at	0 -0.941524437 2.07E-05
 	 BRMX.20782C1n4_s_at	PPP2R5E -0.742680292 0.000106243
 	 Hs334868.0CB2n56_at	PPP2R5E -0.762806593 0.001153299
 	 d	BRAD1_11079943_at	PPP2R5E -0.602866233 0.009046278
 	 d	BRAD.29580_at	PPP2R5E -0.671043405 0.013744896
 	 d	BRAD.30646_at	0 -0.749246247 8.51E-05
 	 d	BRIH.683C1n5_at	PPP2R5E -0.568112322 0.000237922
 	 d	BRRS.6222_at	PPP2R5E -0.7491288 5.31E-05
 	 d	Hs594418.0C1n4_s_at	0 -1.031489806 9.99E-06
 	
HTR001934	 BRAD.34487_at	FLJ12716 -0.523288515 0.001801921
 	 d	BRRS.11098_at	FLJ12716 -0.879083524 4.27E-05
 	
HTR000826	 BRAD.39331_s_at	ABCA5 -0.06398518 0.589829871
 	 BRMX.3586C1n5_at	ABCA5 0.174944168 0.236730282
 	 d	BRAD1_32235115_at	ABCA5 0.744059512 4.55E-05
 	 d	BRPDRC.3664C1n5_s_at	ABCA5 0.67182028 0.000165535
 	 d	BRRS.15336_at	ABCA5 -0.024772059 0.908855311
 	 d	Hs421474.0CB1n26_s_at	ABCA5 0.045828007 0.831439305
 	
HTR000730	 BRMX.18556C1n4_at	POLR2D -0.293272299 0.045797465
 	 BRRS.12893_at	SFT2D3 -0.118191842 0.361826229
 	 d	BRAD.21605_at	WDR33 0.632851042 0.001357012
 	 d	BRAD.24779_at	WDR33 0.14999507 0.476095471
 	 d	BRAD.41012_at	WDR33 -0.098290258 0.44130553
 	 d	BREM.2589_at	POLR2D -0.248854015 0.072926986
 	 d	BRIH.8151C1n3_at	WDR33 0.259517334 0.045234537
 	 d	BRRS.1019_at	WDR33 0.914711325 8.25E-06
 	 d	BRRS.1020_at	WDR33 0.215524067 0.240425634
 	 d	BRRS.5142_at	POLR2D -0.051655642 0.686100333
 	 d	BRRS.9987_at	WDR33 -0.067207548 0.601035968
 	
HTR012220	 BRAD.31699_at	KLF9 0.761218415 0.026534875
 	 d	BRAD1_46563089_at	KLF9 1.738972112 7.30E-07
 	 d	BRRS.2368_at	KLF9 1.524763473 1.81E-06
 	
HTR012426	 BREM.2115_at	HIST3H2A -0.203863333 0.093357841
 	 d	BRAD.32362_at	HIST3H2A -0.55716164 0.021049057
 	
HTR002342	 BRAD.18137_s_at	SNTB2 -0.146029367 0.587424207
 	 BRAD.29315_at	VPS4A -1.18488719 0.000499983
 	 BRMX.8625C1n2_at	SNTB2 -0.307481125 0.015472851
 	 BRMX.8896C1n3_at	CIRH1A -0.251957056 0.059895272
 	 Hs130849.0CB1n76_s_at	0 -0.354831022 0.109488535
 	 d	BRAD.10877_at	SNTB2 0.055608321 0.60446268
 	 d	BRAD.28906_at	SNTB2 0.013474433 0.911412167
 	 d	BRAD.37490_at	SNTB2 0.306408763 0.024665185
 	 d	BREM.615_at	VPS4A -0.052033121 0.77684765
 	 d	BRIH.3533C1n4_at	CIRH1A 0.155788183 0.193120544
 	 d	BRRS.12949_at	CIRH1A -0.333980925 0.006335993
 	 d	BRRS.6626_at	SNTB2 -0.167977095 0.082507107
 	 d	BRRS.7376_at	VPS4A -1.180017295 2.22E-06
 	 d	Hs461113.0C12n3_at	CIRH1A 0.029288226 0.81900068
 	
HTR019975	 BRAD.32969_at	0 -0.436307979 0.012639156
 	 d	Hs216701.0C2n9_at	0 0.11899625 0.28597653
 	
HTR018948	 Hs594896.0C1n8_s_at	0 0.022063033 0.826352133
 	
HTR010192	 BRAD.30983_at	0 0.136249492 0.203622628
 	 d	BRAD.7765_s_at	0 -0.5371009 0.000239121
 	 d	BRRS.7719_at	CBX6 -0.11630639 0.385172604
 	
HTR002770	 BRAD.29338_at	LYRM2 -0.225348923 0.071631743
 	 Hs575381.1CB1n51_at	ANKRD6 -0.114970397 0.588554262
 	 d	BRAD.10283_s_at	LYRM2 -0.952644086 5.94E-05
 	 d	BRIH.1626C1n3_at	LYRM2 -0.444298088 0.018326108
 	 d	BRRS.8189_at	ANKRD6 -0.860898692 3.37E-05
 	 d	Hs177275.1C1n36_at	LYRM2 -0.097300417 0.672386172
 	
