# Supplementary material for: Identification of differentially expressed sense and antisense transcript pairs in breast epithelial tissues
Source: BMC Genomics. 2009 Jul 17;10:324. doi: 10.1186/1471-2164-10-324 (PMC2721853; doi:10.1186/1471-2164-10-324)
Supplement: Additional file 5 — Mapping of DSA probesets to 163 unique SAS containing HTR clusters with representative public database identifiers. [file 1471-2164-10-324-S5.xls]

## Sheet: exonerate.sc200id90.out.process
HTR Cluster ID	Sense probeset	Public sequence aligned to	Alignment Orientation	Alignment Position (bases)	Antisense probeset	Public sequence aligned to	Alignment Orientation	Alignment Position (bases)	Closest Gene
HTR000066	BRMX.659C1n3_s_at	NM_133478	Sense	6120->6324	Hs469033.0C9n10_at	NM_133478	AntiSense	5945->6132	SLC4A5
HTR000066	Hs596295.0C1n12_at	Hs#S4033998	AntiSense	15->199	Hs469033.0C9n10_at	NM_133478	AntiSense	5945->6132	SLC4A5
HTR000066	Hs596295.0C1n12_at	Hs#S4033998	AntiSense	15->199	BRAD.34594_at	Hs#S2736106	AntiSense	132->228	unknown
HTR000212	BRRS.13701_at	NM_130855	Sense	5733->6004	Hs408456.0C6n24_at	NM_130855	AntiSense	5470->5763	PTPRS
HTR000261	BRAD.34850_at	NM_002853	Sense	2470->2616	BRAD1_19763105_at	NM_002853	AntiSense	2002->2279	RAD1
HTR000293	BRAD.37576_at	AF026126	Sense	7316->7516	BRIHRC.1209C7n2_at	NM_002138	AntiSense	777->1004	HNRNPD
HTR000293	Adx-200073_s_at	NM_002138	Sense	1236->1281	BRIHRC.1209C7n2_at	NM_002138	AntiSense	777->1004	HNRNPD
HTR000293	BRIH.1209C4n2_s_at	NM_002138	Sense	795->929	BRIHRC.1209C7n2_at	NM_002138	AntiSense	777->1004	HNRNPD
HTR000563	BRRS.13967_s_at	NM_015449	Sense	1555->1745	BRMX.468C2n4_at	NM_015449	AntiSense	1296->1517	C1orf43
HTR000563	BRRS.13967_s_at	NM_015449	Sense	1555->1745	BRAD.13002_at	NM_015449	AntiSense	881->1167	C1orf43
HTR000583	BRMX.2865C1n3_at	NM_016097	Sense	289->458	BRAD.15551_at	NM_016097	AntiSense	235->453	IER3IP1
HTR000650	BRIH.136C2n5_at	NM_004501	Sense	1928->2116	BRIHRC.136C1n24_at	NM_004501	AntiSense	1398->1673	HNRNPU
HTR000650	Hs166463.0CB3n31_s_at	NM_004501	Sense	1327->1505	BRIHRC.136C1n24_at	NM_004501	AntiSense	1398->1673	HNRNPU
HTR000650	BRIH.136C7n2_s_at	NM_004501	Sense	1681->1924	BRIHRC.136C1n24_at	NM_004501	AntiSense	1398->1673	HNRNPU
HTR000673	Hs644411.0C1n4_s_at	Hs#S1147189	AntiSense	120->317	BRAD.32008_at	Hs#S1151956	AntiSense	43->194	AKAP12
HTR000673	Hs644411.0C1n4_s_at	Hs#S1147189	AntiSense	120->317	BRAD1_46549465_s_at	Hs#S1018763	AntiSense	199->431	AKAP12
HTR000673	BRAD1_34454828_s_at	Hs#S358653	AntiSense	178->275	BRAD1_46549465_s_at	Hs#S1018763	AntiSense	199->431	unknown
HTR000687	BRAD.30404_s_at	AC004623	Sense	18001->18269	Hs515016.0C14n11_at	NM_032853	AntiSense	124->394	MUM1
HTR000687	BRAD.30404_s_at	AC004623	Sense	18001->18269	BRAD1_24533081_s_at	AC004623	AntiSense	17620->17891	MUM1
HTR000687	BRAD.30404_s_at	AC004623	Sense	18001->18269	BRAD.31562_at	AC004623	AntiSense	17501->17632	MUM1
HTR000687	BRAD1_5513942_s_at	AC004623	Sense	17704->17954	Hs515016.0C14n11_at	NM_032853	AntiSense	124->394	MUM1
HTR000687	BRAD1_5513942_s_at	AC004623	Sense	17704->17954	BRAD1_24533081_s_at	AC004623	AntiSense	17620->17891	MUM1
HTR000687	BRAD1_5513942_s_at	AC004623	Sense	17704->17954	BRAD.31562_at	AC004623	AntiSense	17501->17632	MUM1
HTR000687	BRSA.19968C1n2_at	AC004623	Sense	17375->17464	Hs515016.0C14n11_at	NM_032853	AntiSense	124->394	MUM1
HTR000712	BRAD.5492_s_at	NM_006908	Sense	1008->1136	BRAD.5491_at	DQ165078	AntiSense	13695->29682	RAC1
HTR000725	BRRS.10466-22_at	NM_020243	Sense	1102->1356	BRAD.30440_at	NM_020243	AntiSense	511->784	TOMM22
HTR000725	BRRS.10466-22_at	NM_020243	Sense	1102->1356	BRAD.30440-22_at	NM_020243	AntiSense	511->797	TOMM22
HTR000725	BRRS.10466_at	NM_020243	Sense	1102->1341	BRAD.30440_at	NM_020243	AntiSense	511->784	TOMM22
HTR000725	BRRS.10466_at	NM_020243	Sense	1102->1341	BRAD.30440-22_at	NM_020243	AntiSense	511->797	TOMM22
HTR000730	BRRS.5142_at	NM_004805	Sense	1613->1850	BRMX.18556C1n4_at	NM_004805	AntiSense	1207->1437	POLR2D
HTR000826	Hs421474.0CB1n26_s_at	NM_018672	Sense	6468->6727	BRMX.3586C1n5_at	NM_018672	AntiSense	5976->6180	ABCA5
HTR000826	BRPDRC.3664C1n5_s_at	NM_018672	Sense	6146->6304	BRMX.3586C1n5_at	NM_018672	AntiSense	5976->6180	ABCA5
HTR000826	BRAD1_32235115_at	NM_018672	Sense	1416->1697	BRAD.39331_s_at	NM_172232	AntiSense	5->286	ABCA5
HTR000847	BRIH.1498C1n8_at	NM_015878	Sense	889->1145	BRAD.17643_s_at	NM_015878	AntiSense	93->304	AZIN1
HTR000924	BRAD.35647_at	XM_001725708	AntiSense	3839->4107	BRAD1_11512034_s_at	XM_001725708	Sense	4027->4258	LOC730051
HTR000924	BRAD1_2554423_s_at	XM_001725708	AntiSense	5985->6238	BRAD.39514_at	XM_001725708	Sense	6157->6281	LOC730051
HTR000924	BRRS.9412_s_at	NM_017652	Sense	1909->2173	BRMX.23765C1n3_at	NM_017652	AntiSense	1519->1772	ZNF586
HTR000969	BRIH.74C5n2_s_at	NM_001417	Sense	3447->3629	BRAD.22316_at	NM_001417	AntiSense	2638->2846	EIF4B
HTR000969	BRIH.74C4n9_at	NM_001417	Sense	2466->2722	BRAD.22316_at	NM_001417	AntiSense	2638->2846	EIF4B
HTR001125	BRMX.3517C1n7_at	Hs#S28868542	Sense	8->291	BRIH.8025C1n8_at	Hs#S3993993	AntiSense	2250->2546	PHF10
HTR001125	BRRS.9911_s_at	NM_133325	Sense	1373->1497	Hs435933.0CB1n128_at	NM_133325	AntiSense	567->793	PHF10
HTR001274	BRAD1_47390188_s_at	NM_031243	Sense	3202->3289	Hs487774.0C23n32_at	NM_031243	AntiSense	2303->2599	HNRNPA2B1
HTR001274	BRAD.27584_s_at	NM_031243	Sense	3446->3702	Hs487774.0C23n32_at	NM_031243	AntiSense	2303->2599	HNRNPA2B1
HTR001274	BRAD1_49500853_at	Hs#S666437	Sense	113->222	Hs487774.0C23n32_at	NM_031243	AntiSense	2303->2599	HNRNPA2B1
HTR001274	BRRS.3080_s_at	NM_031243	Sense	1512->1765	BRAG_AC004520.2_at	D28877	AntiSense	10759->11025	HNRNPA2B1
HTR001320	Hs102471.1C1n33_s_at	NM_014721	Sense	8931->9169	Hs102471.1C2n27_at	NM_014721	AntiSense	8584->8852	PHACTR2
HTR001368	BRAD.23713_at	NM_078470	Sense	2740->2898	BRAD1_19725097_at	NM_078470	AntiSense	2364->2452	COX15
HTR001399	BREM.2348_at	DQ314883	Sense	33159->33411	BRAD.31512_at	DQ314883	AntiSense	32727->32918	unknown
HTR001873	BRRS.2684_s_at	NM_001642	Sense	3446->3553	BRAD.29966_at	NM_001642	AntiSense	3391->3651	APLP2
HTR001913	Hs285197.2C1n11_s_at	Hs#S4231978	AntiSense	3->270	Hs595696.1C1n3_at	Hs#S28199092	Sense	103->246	unknown
HTR001955	BRSA.12201C1n2_at	NM_001102396	Sense	567->810	BRAD.10276_at	NM_025073	AntiSense	71->285	SIKE
HTR001955	BRAD.34885_at	NM_001102396	Sense	3164->3328	BRPD.8399C1n4_at	NM_001102396	AntiSense	2768->3060	SIKE
HTR001955	BRMX.8151C1n4_s_at	NM_001102396	Sense	2868->3145	BRPD.8399C1n4_at	NM_001102396	AntiSense	2768->3060	SIKE
HTR001959	BRRS.3577_s_at	NM_002796	Sense	626->867	BRAD.29695_at	NM_002796	AntiSense	4->247	PSMB4
HTR001966	BRIH.350C4n4_s_at	NM_014413	Sense	2099->2309	BRAD.14514_at	NM_014413	AntiSense	2086->2263	EIF2AK1
HTR001966	BRIH.350C4n4_s_at	NM_014413	Sense	2099->2309	BRAD.14515_s_at	NM_014413	AntiSense	2335->2557	EIF2AK1
HTR001966	BRRS.7811_at	NM_014413	Sense	2598->2844	BRAD.14514_at	NM_014413	AntiSense	2086->2263	EIF2AK1
HTR001966	BRRS.7811_at	NM_014413	Sense	2598->2844	BRAD.14515_s_at	NM_014413	AntiSense	2335->2557	EIF2AK1
HTR001986	BRAD.15702_at	NM_001497	Sense	1379->1581	BRMX.1015C3n3_at	NM_001497	AntiSense	1533->1800	B4GALT1
HTR002004	BRAD.36777_s_at	Hs#S1840256	AntiSense	13->260	BRAD.36844_at	BC010081	Sense	1168->1395	MAN2C1
HTR002004	BRIH.2513C2n2_s_at	NM_015477	Sense	4279->4530	BRMX.7695C2n3_at	Hs#S2491693	Sense	1->241	SIN3A
HTR002004	BRRS.8546_at	NM_015477	Sense	4868->5070	BRMX.7695C2n3_at	Hs#S2491693	Sense	1->241	SIN3A
HTR002070	BRIH.1594C8n4_at	AF447582	Sense	2202->2489	BRAD1_58299678_at	AF447582	AntiSense	2355->2587	CSNK1A1
HTR002070	BRIH.1594C2n9_s_at	NM_001025105	Sense	1101->1348	BRAD.28539_at	NM_001025105	AntiSense	217->513	CSNK1A1
HTR002070	BREM.723_at	AF447582	Sense	2851->3081	BRAD1_58299678_at	AF447582	AntiSense	2355->2587	CSNK1A1
HTR002070	BRRS.2879_s_at	NM_001025105	Sense	2850->3108	BRIH.1594C6n2_at	NM_001025105	AntiSense	2627->2881	CSNK1A1
HTR002070	Hs529862.1C5n38_at	L26953	Sense	985->1221	BRAD1_7044253_at	L26953	AntiSense	919->1190	unknown
HTR002088	BRMX.810C1n6_at	Hs#S20047130	Sense	265->462	Hs525163.0CB5n53_s_at	Hs#S1996947	AntiSense	1->264	unknown
HTR002090	BRAD.18109_at	NM_015904	Sense	1182->1336	BRAD.18108_at	NM_015904	AntiSense	1112->1336	EIF5B
HTR002275	BRAD.5253_at	Hs#S22256499	Sense	289->410	BRAD.39814_at	Hs#S22256499	AntiSense	311->549	CALML4
HTR002275	BRAD.5253_at	Hs#S22256499	Sense	289->410	Hs591132.0CB2n103_at	NM_001031733	AntiSense	810->1116	CALML4
HTR002275	BRRS1_NM_033429.1_s_at	NM_033429	Sense	4068->4232	BRAD.20632_s_at	NM_033429	AntiSense	3204->3488	CALML4
HTR002275	Hs591132.0CB1n73_at	NM_033429	Sense	1274->1512	Hs591132.0CB2n103_at	NM_001031733	AntiSense	810->1116	CALML4
HTR002275	BRIH.1915C1n2_at	Hs#S27882315	AntiSense	16->290	Hs597499.0C1n41_at	Hs#S758226	Sense	196->475	unknown
HTR002315	BRRS.5108_at	NM_004761	Sense	2634->2843	BRMX.15751C1n5_at	NM_004761	AntiSense	2416->2680	RGL2
HTR002332	BRPDRC.786C1n5_at	NM_080927	Sense	5040->5304	BRAD.31334_at	NM_080927	AntiSense	5039->5295	DCBLD2
HTR002332	BRRS.13649_at	NM_080927	Sense	5885->6045	BRAD.31334_at	NM_080927	AntiSense	5039->5295	DCBLD2
HTR002342	BRAD.10877_at	NM_006750	Sense	1412->1642	BRMX.8625C1n2_at	NM_006750	AntiSense	970->1243	SNTB2
HTR002443	BRRS.1499_at	NM_015601	Sense	3659->3845	BRRS1RC_NM_022079_at	NM_015601	AntiSense	3485->3773	HERC4
HTR002443	BRRS.11167_at	NM_015601	Sense	4190->4462	BRRS1RC_NM_022079_at	NM_015601	AntiSense	3485->3773	HERC4
HTR002518	BRIH.285C17n2_s_at	NM_005348	Sense	2023->2127	BRIH.285C3n2_at	DQ314871	AntiSense	58876->59161	HSP90AA1
HTR002567	BRMX.999C6n4_at	Hs#S32180730	Sense	12->287	BRIHRC.3219C4n3_at	Hs#S19010003	AntiSense	223->342	RAB2A
HTR002567	BRMX.999C2n4_s_at	AY034106	Sense	109->281	BRIH.3219C3n2_s_at	Hs#S738380	Sense	217->377	RAB2A
HTR002567	BRMX.999C2n4_s_at	AY034106	Sense	109->281	BRIHRC.3219C4n3_at	Hs#S19010003	AntiSense	223->342	RAB2A
HTR002567	BRMX.999C7n15_s_at	Hs#S4297625	Sense	184->399	BRIH.3219C3n2_s_at	Hs#S738380	Sense	217->377	RAB2A
HTR002567	BRMX.999C7n15_s_at	Hs#S4297625	Sense	184->399	BRIHRC.3219C4n3_at	Hs#S19010003	AntiSense	223->342	RAB2A
HTR002573	Hs444569.0CB3n658_s_at	Hs#S3189322	Sense	39->314	BRAD.32370_at	AY699265	AntiSense	2570->2826	MIRN21
HTR002573	Hs444569.0CB2n142_at	Hs#S29063507	Sense	97->357	BRAD.5669_at	AC004686	Sense	117042->117307	MIRN21
HTR002580	BRAD.38988_at	Hs#S2946104	AntiSense	24->280	Hs600066.0C1n9_at	Hs#S781773	AntiSense	52->293	unknown
HTR002615	BRRS.5723_at	NM_005596	Sense	7873->8122	BRIHRC.2515C1n4_at	NM_005596	AntiSense	7363->7646	NFIB
HTR002615	BRAD1_6836987_at	NM_005596	Sense	6651->6940	BRAD.31425_at	NM_005596	AntiSense	6528->6802	NFIB
HTR002634	BRMX.18223C1n4_s_at	NM_005119	Sense	3847->3944	BRAD.28930_at	NM_005119	AntiSense	3574->3784	THRAP3
HTR002653	BRAD.14896_at	BC013378	Sense	2886->3137	BRMX.2462C2n6_at	NM_004747	AntiSense	5277->5531	DLG5
HTR002653	BRRS.5097_s_at	NM_004747	Sense	7197->7402	BRMX.2462C6n3_at	NM_004747	AntiSense	7076->7317	DLG5
HTR002709	BRAD1_23522885_at	NM_030920	Sense	1945->2217	BRAD.30481_at	NM_030920	AntiSense	1620->1871	ANP32E
HTR002728	BRPD.1530C1n3_at	NM_022154	Sense	1981->2271	BRAD.19742_at	NM_022154	AntiSense	2025->2266	SLC39A8
HTR002770	BRAD.10283_s_at	NM_020466	AntiSense	3767->4000	BRAD.29338_at	Hs#S144012	Sense	146->353	LYRM2
HTR002770	BRIH.1626C1n3_at	NM_020466	AntiSense	3551->3757	BRAD.29338_at	Hs#S144012	Sense	146->353	LYRM2
HTR002791	BRRS.5295_at	NM_005013	Sense	1407->1580	BRMX.528C3n4_s_at	NM_005013	AntiSense	903->1150	NUCB2
HTR002999	BRAD.6534_at	NM_182763	Sense	1966->2228	BRAD.17901_s_at	NM_182763	AntiSense	1769->2056	MCL1
HTR002999	BRRS.16211_s_at	NM_182763	Sense	3497->3719	BRMX.663C1n8_at	NM_182763	AntiSense	3217->3351	MCL1
HTR003053	BRAD.18673_at	NM_001098477	Sense	6170->6431	Hs634071.0C4n6_at	NM_001098477	AntiSense	6035->6293	GRSF1
HTR003053	BRIHRC.3430C2n2_s_at	NM_001098477	Sense	1652->1905	BRIH.3430C2n2_at	NM_001098477	AntiSense	809->1031	GRSF1
HTR003073	BRRS.2702_at	XR_039337	AntiSense	2250->2337	BRAD.18004_at	XR_039337	Sense	2324->2580	LOC100132430
HTR003073	BRIH.2727C2n3_at	XR_039337	AntiSense	1644->1910	BRAD.18004_at	XR_039337	Sense	2324->2580	LOC100132430
HTR003079	BRIH.1352C3n2_at	NM_014294	Sense	1771->1872	BRAD.15084_at	NM_014294	AntiSense	1408->1687	TRAM1
HTR003132	BRAD.13695_at	NM_000214	Sense	4734->4953	BRAD.32087_at	NM_000214	AntiSense	4683->4950	JAG1
HTR003320	BRRS.17097_at	NM_213589	Sense	9316->9574	BRAD.32014_at	NM_213589	AntiSense	8876->9142	RAPH1
HTR003558	BRRS.612_at	NM_000891	Sense	5129->5326	BRAD1_28856659_s_at	NM_000891	AntiSense	4678->4865	KCNJ2
HTR003558	BRRS.612_at	NM_000891	Sense	5129->5326	BRAD.32271_at	NM_000891	AntiSense	4452->4691	KCNJ2
HTR003558	BRAD1_10941016_s_at	NM_000891	Sense	4807->4986	BRAD1_28856659_s_at	NM_000891	AntiSense	4678->4865	KCNJ2
HTR003558	BRAD1_10941016_s_at	NM_000891	Sense	4807->4986	BRAD.32271_at	NM_000891	AntiSense	4452->4691	KCNJ2
HTR003612	BRIH.2C6n2_at	Hs#S991556	AntiSense	23->263	BRIH.2C5n2_at	Hs#S991556	Sense	109->302	UBE2H
HTR003612	BRRS.4024_at	NM_182697	Sense	2347->2443	BRIH.2C5n2_at	Hs#S991556	Sense	109->302	UBE2H
HTR003612	Hs643548.0CB6n278_s_at	Hs#S838816	AntiSense	52->293	BRMX.615C1n8_at	Hs#S6120985	Sense	215->449	UBE2H
HTR003650	BRAD.6332_s_at	NM_199461	AntiSense	4012->4222	BRRS.1173_s_at	NM_199461	Sense	4329->4627	NANOS1
HTR003654	BRAD.41565_s_at	Hs#S1689290	Sense	271->436	Hs518123.0C16n11_at	Hs#S11145212	AntiSense	7->280	unknown
HTR003727	BRRS.10195_at	NM_018948	Sense	2813->3016	BRMX.417C1n7_at	NM_018948	AntiSense	2303->2587	ERRFI1
HTR003759	BREM.1094_at	NM_001431	Sense	3347->3590	BRAD.32081_at	NM_001431	AntiSense	3417->3648	EPB41L2
HTR003759	BRRS.2546_at	NM_001431	Sense	4111->4317	BRAD.32081_at	NM_001431	AntiSense	3417->3648	EPB41L2
HTR003760	Hs188879.0C11n12_at	NM_005777	Sense	186->469	BRMX.3116C3n4_at	NM_005777	AntiSense	483->738	RBM6
HTR003760	BRIH.3381C1n2_s_at	NM_005777	Sense	3040->3133	BRAD.29544_at	Hs#S1034956	AntiSense	19->264	RBM6
HTR004042	BRAD1_68323720_at	NM_016042	Sense	443->631	BRAD.29440_s_at	NM_001002269	AntiSense	90->372	EXOSC3
HTR004042	BRMX.2208C1n3_at	Hs#S2684017	AntiSense	71->297	Hs55987.2C2n49_at	Hs#S6663442	AntiSense	11->288	unknown
HTR004042	BRPDRC.10157C1n2_at	NM_024345	AntiSense	6960->7254	BRIH.8810C1n3_at	NM_024345	Sense	6855->7086	WDR32
HTR004042	BRPDRC.10157C1n2_at	NM_024345	AntiSense	6960->7254	BRRS.11645_at	NM_024345	Sense	7660->7890	WDR32
HTR004127	BRAD.20068_s_at	NM_031483	Sense	2535->2755	BRAD1_23520772_at	NM_031483	AntiSense	2271->2565	ITCH
HTR004127	BRSA.2972C1n2_at	NM_031483	Sense	2073->2196	BRAD1_23520772_at	NM_031483	AntiSense	2271->2565	ITCH
HTR004127	BRAD.14313_at	NM_031483	Sense	2935->3010	BRAD1_23520772_at	NM_031483	AntiSense	2271->2565	ITCH
HTR004273	BRAD.30923_at	Hs#S3406741	Sense	1->271	Hs643528.4C1n21_at	NC_000016	AntiSense	45259780->46945077	LONP2
HTR004729	BRMX.1025C2n3_s_at	NM_013436	Sense	2492->2757	BRAD.20294_at	NM_013436	AntiSense	2436->2695	NCKAP1
HTR004750	BRAD.34586_at	U58146	Sense	32->139	BRAD.34348_at	U58146	AntiSense	1->139	IL6ST
HTR004750	BRIH.730C3n2_at	Hs#S15500574	Sense	96->392	BRIHRC.730C3n2_at	Hs#S604572	Sense	15->267	IL6ST
HTR004765	BRIH.2473C3n2_at	Hs#S4135885	Sense	459->626	BRIH.2473C2n2_s_at	NM_001895	AntiSense	2477->2613	CSNK2A1
HTR004765	BRRS.2881_s_at	NM_001895	Sense	2467->2615	BRIH.2473C2n2_s_at	NM_001895	AntiSense	2477->2613	CSNK2A1
HTR004765	BRRS.2881_s_at	NM_001895	Sense	2467->2615	BRAD.30548_at	NM_001895	AntiSense	1659->1903	CSNK2A1
HTR004765	BRIH.2473C3n2_at	Hs#S4135885	Sense	459->626	Hs593000.0CB3n54_at	Hs#S3335885	Sense	134->401	CSNK2A1
HTR004765	BRAD.5450_s_at	AF323119	Sense	246->516	Hs593000.0CB3n54_at	Hs#S3335885	Sense	134->401	NFE2L2
HTR004917	Hs449415.0CB1n101_s_at	Hs#S938055	AntiSense	45->302	BRAD1_58053335_at	Hs#S23094645	Sense	445->729	EIF2C2
HTR004917	BRAD1_16004118_at	Hs#S1338196	AntiSense	16->247	BRAD.31065_at	Hs#S1733807	AntiSense	77->287	EIF2C2
HTR005092	BRRS.7445_s_at	NM_013338	Sense	900->1057	BRAD.24582_at	NM_013338	AntiSense	28->262	ALG5
HTR005116	BRPD.3333C1n2_s_at	NM_145169	Sense	199->301	BRAD.28458_at	NM_145169	AntiSense	86->297	SFT2D1
HTR005116	BRRS.14372_s_at	NM_145169	Sense	418->672	BRAD.28458_at	NM_145169	AntiSense	86->297	SFT2D1
HTR005250	BRAD1_1312786_s_at	Hs#S404821	Sense	109->400	BRAD1_1277414_s_at	Hs#S395781	Sense	125->337	TRPM7
HTR005250	BRAD.5194_at	Hs#S395781	AntiSense	30->286	BRAD1_1277414_s_at	Hs#S395781	Sense	125->337	unknown
HTR005382	BRRS.292_at	NM_000411	Sense	5715->5959	BRAD.39350_at	NM_000411	AntiSense	5776->5977	HLCS
HTR005573	BRAD1_47334873_at	NM_001043318	Sense	6406->6704	BRMX.1142C2n3_s_at	NM_001043318	AntiSense	6539->6648	C14orf43
HTR005573	BRPD.1194C1n3_at	Hs#S5955643	Sense	522->810	BRMX.1142C2n3_s_at	NM_001043318	AntiSense	6539->6648	C14orf43
HTR005573	BRRS.16329_at	NM_001043318	Sense	7464->7634	BRMX.1142C2n3_s_at	NM_001043318	AntiSense	6539->6648	C14orf43
HTR005664	BRAD1_32179757_s_at	NM_006912	Sense	3012->3265	BRAD1_23518523_s_at	NM_006912	AntiSense	2847->3125	RIT1
HTR005729	BRRS.4817_at	NM_004397	Sense	3987->4261	BRMX.433C1n6_at	NM_004397	AntiSense	3857->4088	DDX6
HTR005729	BRAD.27204_s_at	NM_004397	Sense	6109->6216	Hs643771.0C1n62_at	NM_004397	AntiSense	5496->5765	DDX6
HTR005731	BRRS.2794_s_at	NM_001779	Sense	778->1016	BRAD.19642_at	NM_001779	AntiSense	112->373	CD58
HTR005731	BRRS.2794-22_s_at	NM_001779	Sense	753->1016	BRAD.19642_at	NM_001779	AntiSense	112->373	CD58
HTR005731	BREM.1363_s_at	NM_001779	Sense	619->719	BRAD.19642_at	NM_001779	AntiSense	112->373	CD58
HTR005731	BRAD1_23528701_s_at	Hs#S4005282	AntiSense	28->224	BRAD.19642_at	NM_001779	AntiSense	112->373	CD58
HTR005979	BRRS.699_s_at	NM_001035258	Sense	83->156	BRAD.24061_s_at	NM_000999	AntiSense	51->289	RPL38
HTR005990	BRIH.1330C6n2_at	Z14136	Sense	2585->2865	BRAD.31461_at	Z14136	AntiSense	2515->2795	SAT1
HTR005990	BRAD.17842-22_at	Z14136	Sense	1606->1950	BRIHRC.1330C6n2_s_at	NM_002970	AntiSense	108->276	SAT1
HTR005990	BRAD.17842_at	Z14136	Sense	1733->1950	BRIHRC.1330C6n2_s_at	NM_002970	AntiSense	108->276	SAT1
HTR006165	BRAD.17793_at	NM_004504	Sense	211->504	BRAD.17795_at	NM_004504	AntiSense	122->299	HRB
HTR006212	BRRS.8741_s_at	NM_015920	Sense	841->1036	BRAD.24517_at	NM_015920	AntiSense	115->277	RPS27L
HTR006212	BRIH.10804C1n2_s_at	NM_015920	Sense	120->340	BRAD.24517_at	NM_015920	AntiSense	115->277	RPS27L
HTR006212	BREM.1939_at	Hs#S707503	Sense	7->72	BRAD.24517_at	NM_015920	AntiSense	115->277	RPS27L
HTR006213	BRIH.9562C1n2_s_at	NM_001038702	Sense	2903->3194	BRAD.30399_at	NM_001038702	AntiSense	2642->2853	CDC42SE2
HTR006213	BRRS.10463_s_at	NM_001038702	Sense	3216->3486	BRAD.30399_at	NM_001038702	AntiSense	2642->2853	CDC42SE2
HTR006250	BRRS.10406_at	NM_020154	Sense	780->996	BRAD.29108_at	NM_020154	AntiSense	17->315	C15orf24
HTR006281	BRIH.3909C1n10_at	NM_005065	Sense	5300->5517	BRAD.31406_at	NM_005065	AntiSense	5209->5439	SEL1L
HTR006405	BRRS.7910_s_at	NM_014583	Sense	1463->1666	BRMX.1875C1n5_at	NM_014583	AntiSense	1397->1570	LMCD1
HTR006424	BRRS.10576_at	NM_020448	Sense	5015->5272	BRAD.30984_at	NM_020448	AntiSense	4418->4662	NPAL3
HTR006727	BRRS.3886_at	NM_003155	Sense	3626->3843	BRAD.31786_at	NM_003155	AntiSense	3314->3585	STC1
HTR006964	BRRS.9397_at	NM_017634	Sense	3157->3302	BRAD.26046_at	NM_017634	AntiSense	2539->2798	KCTD9
HTR007025	BRIH.8810C1n3_at	NM_024345	Sense	6855->7086	BRPDRC.10157C1n2_at	NM_024345	AntiSense	6960->7254	WDR32
HTR007025	BRRS.11645_at	NM_024345	Sense	7660->7890	BRPDRC.10157C1n2_at	NM_024345	AntiSense	6960->7254	WDR32
HTR007262	BRRS.18206_s_at	AY277594	Sense	9->178	BRAD.30373_at	BC064589	AntiSense	1047->1320	C1orf79
HTR007339	BRRS.14903_at	NM_152660	Sense	1866->2029	BRAD.30071_at	NM_152660	AntiSense	1316->1602	FAM76A
HTR007339	BRAD1_4682402_s_at	NM_152660	Sense	1596->1837	BRAD.30071_at	NM_152660	AntiSense	1316->1602	FAM76A
HTR007339	BRAD.30043_at	Hs#S759453	AntiSense	106->247	Hs596510.0C1n33_at	Hs#S28988574	AntiSense	73->358	unknown
HTR007372	BRAD1_30283788_at	Hs#S15472289	Sense	487->754	BRAD.39630_s_at	AB017567	Sense	19->278	LIPT1
HTR007929	BRRS.3147_at	NM_002228	Sense	3055->3310	BRAD.17223_at	NM_002228	AntiSense	2299->2552	JUN
HTR007929	BRRS.3147-22_at	NM_002228	Sense	3055->3310	BRAD.17223_at	NM_002228	AntiSense	2299->2552	JUN
HTR007929	BRIH.4731C2n7_at	NM_002228	Sense	2412->2674	BRAD.17223_at	NM_002228	AntiSense	2299->2552	JUN
HTR007933	BRRS.3720_x_at	NM_002964	Sense	129->381	BRAD.18152_s_at	NM_002964	AntiSense	45->284	S100A8
HTR007978	BRAD.17859_at	NM_002822	Sense	634->918	BRAD.17860_at	NM_002822	AntiSense	142->408	TWF1
HTR007985	BRRS.4462_at	NM_003916	Sense	2102->2248	BRAD.31525_at	NM_003916	AntiSense	1335->1502	AP1S2
HTR007985	BRAD1_68324004_s_at	NM_003916	Sense	1685->1869	BRAD.31525_at	NM_003916	AntiSense	1335->1502	AP1S2
HTR007985	BRAD1_68324004_s_at	NM_003916	Sense	1685->1869	BRPD.19794C1n2_s_at	NM_003916	AntiSense	1903->1973	AP1S2
HTR007985	Hs121592.0CB2n184_s_at	NM_003916	Sense	1902->2079	BRAD.31525_at	NM_003916	AntiSense	1335->1502	AP1S2
HTR008200	BRIHRC.287C3n3_s_at	NM_005749	Sense	954->1188	BRIH.287C5n3_at	NM_005749	AntiSense	562->735	TOB1
HTR008561	BRRS.5870_at	NM_005780	Sense	1881->2078	BRAD.32221_at	NM_005780	AntiSense	1501->1791	LHFP
HTR008662	BRIH.1662C3n4_s_at	NM_012248	Sense	1999->2220	BRMX.1737C1n9_at	NM_012248	AntiSense	1602->1868	SEPHS2
HTR008662	BRIH.1662C1n8_s_at	NM_012248	Sense	1692->1944	BRMX.1737C1n9_at	NM_012248	AntiSense	1602->1868	SEPHS2
HTR009377	BRAD1_8362406_at	NM_002886	Sense	1612->1895	BRAD.29427_at	NM_002886	AntiSense	1446->1717	RAP2B
HTR009659	BRMX.7535C1n8_at	Hs#S1858246	Sense	216->445	Hs591503.0C4n5_s_at	Hs#S28252817	AntiSense	4->279	HIVEP3
HTR009695	BRAD1_10938222_s_at	Hs#S11584102	Sense	58->195	BRAD1_23519386_s_at	Hs#S2135152	AntiSense	182->448	DOCK5
HTR009695	Hs195403.0CB3n46_at	Hs#S2864562	AntiSense	44->292	BRAD1_23519386_s_at	Hs#S2135152	AntiSense	182->448	DOCK5
HTR009695	BRAD.26046_at	NM_017634	AntiSense	2539->2798	BRRS.9397_at	NM_017634	Sense	3157->3302	KCTD9
HTR009695	BRAD.35855_at	Hs#S1316025	AntiSense	42->287	BRAD1_5673317_at	NM_002717	AntiSense	721->992	PPP2R2A
HTR010122	Hs106070.0CB1n103_at	NM_001122631	Sense	1463->1758	BRAD1_39890418_at	NM_001122631	AntiSense	1431->1700	CDKN1C
HTR010122	BRRS.43_s_at	NM_001122631	Sense	1066->1161	BRAD.17132_at	NM_001122630	AntiSense	887->1165	CDKN1C
HTR010138	BRIH.2695C1n8_at	Hs#S650663	Sense	1->225	BRIHRC.2695C3n2_at	Hs#S2926198	AntiSense	22->316	ARGLU1
HTR010138	BRAD.29030_at	Hs#S980287	AntiSense	25->280	BRAD1_19751488_at	Hs#S4349969	Sense	406->633	unknown
HTR010268	BRIH.1601C1n2_s_at	NM_001130692	Sense	3241->3434	BRMX.6896C3n3_at	NM_001130692	AntiSense	2774->3064	PPP3CA
HTR010268	BRIH.1601C3n2_at	NM_001130692	Sense	3519->3617	BRMX.6896C3n3_at	NM_001130692	AntiSense	2774->3064	PPP3CA
HTR010588	BRAD.34589_at	Hs#S1338124	AntiSense	20->271	BRAD1_5109757_at	NM_001128596	AntiSense	4684->4922	TC2N
HTR010588	BRRS.14686_at	NM_001128596	Sense	4449->4589	BRAD1_5109757_at	NM_001128596	AntiSense	4684->4922	TC2N
HTR010588	BRRS.14686_at	NM_001128596	Sense	4449->4589	BRPD.7622C1n4_at	NM_001128596	AntiSense	4028->4263	TC2N
HTR011320	BRAD1_10940224_s_at	Hs#S2622239	Sense	285->550	BRAD.31379_at	Hs#S1064815	AntiSense	10->276	unknown
HTR012319	BRRS.14422_at	NM_145266	Sense	688->893	BRAD.28275_at	NM_145266	AntiSense	292->550	NUDCD2
HTR012319	Hs140443.0C2n8_at	Hs#S2864685	Sense	270->550	BRAD.28275_at	NM_145266	AntiSense	292->550	NUDCD2
HTR012840	BRAD.26221_at	NM_024026	Sense	522->665	BRAD.24100_at	NM_024026	AntiSense	748->1026	MRP63
HTR012840	BRSA.151C1n3_at	NM_024026	Sense	991->1221	BRAD.24100_at	NM_024026	AntiSense	748->1026	MRP63
HTR013001	BRRS.12794_s_at	NM_032515	Sense	2318->2580	BRMX.17403C1n3_at	NM_032515	AntiSense	2016->2251	BOK
HTR013647	Hs355581.9C1n45_at	Hs#S1697898	Sense	360->525	BRAD.32214_s_at	Hs#S2933030	Sense	209->438	unknown
HTR013647	BRSA.10742C1n4_s_at	NM_014007	Sense	2615->2863	BRMX.16089C1n4_at	NM_014007	AntiSense	2405->2677	ZBTB43
HTR013858	BRRS.15081_s_at	NM_153225	Sense	1083->1308	BRAD.38772_s_at	NM_153225	AntiSense	967->1262	RPESP
HTR013858	BRAD.31720_at	Hs#S1452766	AntiSense	6->279	BRAD1_6992775_at	Hs#S1799904	Sense	286->561	unknown
HTR013858	BRAD.18417_at	Hs#S2516996	Sense	316->581	Hs593907.1C1n11_at	Hs#S4001799	Sense	698->958	unknown
HTR013906	BRAD1_46618497_at	Hs#S15497902	Sense	357->608	BRAD.31827_at	Hs#S5497046	AntiSense	28->303	unknown
HTR013906	BRAD1_46618497-22_at	Hs#S15497902	Sense	357->608	BRAD.31827_at	Hs#S5497046	AntiSense	28->303	unknown
HTR014341	BRIH.150C10n4_s_at	NR_003255	AntiSense	30150->30447	BRIHRC.150C8n7_at	NR_003255	Sense	30256->30489	TSIX
HTR014341	BRIH.150C10n4_s_at	NR_003255	AntiSense	30150->30447	BRAD.32314_s_at	NR_003255	Sense	30854->31042	TSIX
HTR014341	BRIH.150C11n7_at	NR_003255	AntiSense	31129->31420	BRIHRC.150C1n2_at	NR_003255	Sense	31127->31306	TSIX
HTR014341	BRIH.150C11n7_at	NR_003255	AntiSense	31129->31420	BRIH.150C2n2_at	NR_003255	Sense	31538->32555	TSIX
HTR014341	BRIH.150C11n7_at	NR_003255	AntiSense	31129->31420	BRAD.32314_s_at	NR_003255	Sense	30854->31042	TSIX
HTR014341	BRIH.150C4n2_s_at	NR_003255	AntiSense	29261->29456	BRIHRC.150C9n6_at	NR_003255	Sense	29411->29691	TSIX
HTR014341	BRIH.150C3n24_s_at	NR_003255	AntiSense	31486->32555	BRIH.150C2n2_at	NR_003255	Sense	31538->32555	TSIX
HTR014341	BRIH.150C13n2_at	NR_003255	AntiSense	30057->30291	BRIHRC.150C8n7_at	NR_003255	Sense	30256->30489	TSIX
HTR014341	BRIH.150C13n2_at	NR_003255	AntiSense	30057->30291	BRAD.32314_s_at	NR_003255	Sense	30854->31042	TSIX
HTR014341	BRIH.150C8n7_at	NR_003255	AntiSense	29072->29156	BRIHRC.150C9n6_at	NR_003255	Sense	29411->29691	TSIX
HTR014343	BRRS.17189_s_at	NR_002578	Sense	420->592	BRAD1_47296634_at	AF141346	AntiSense	3715->3890	SNORD81
HTR014343	BRAD1_47361037_at	AF141346	Sense	3572->3687	Hs531856.0CB7n32_at	NR_002578	AntiSense	165->349	GAS5
HTR014343	BRAD1_47361037_at	AF141346	Sense	3572->3687	BRAD1_47296634_at	AF141346	AntiSense	3715->3890	SNORD81
HTR014345	BRRS.4011_s_at	NM_003329	Sense	273->501	BRPD.2875CB2n122_at	X54539	AntiSense	625->748	TXN
HTR014349	BREM.2553_s_at	U64791	Sense	3615->3871	BRMX.16557C2n3_s_at	U64791	AntiSense	3589->3774	GLG1
HTR014349	BRAD.27570_at	Hs#S1126785	AntiSense	52->283	BRAD1_49502570_at	Hs#S1173481	Sense	32->327	LOC146346
HTR014349	Hs109731.0CB1n30_at	Hs#S11542899	Sense	69->341	Hs109731.0C1n63_at	Hs#S11542899	AntiSense	154->345	LOC146346
HTR014401	BRAD.40225_at	NM_177454	Sense	435->682	BRAD.37179_s_at	NM_177454	AntiSense	317->486	FAM171B
HTR014401	BRAD.40225_at	NM_177454	Sense	435->682	Hs28872.0CB2n108_at	NM_177454	AntiSense	90->283	FAM171B
HTR014401	BRAD.28958_at	AB075826	Sense	4898->5117	BRAD1_15333307_at	AB075826	AntiSense	4547->4818	FAM171B
HTR014476	BRAD.35366_at	NM_019069	AntiSense	3735->3974	BRRS.10279_at	NM_019069	Sense	3888->4148	WDR5B
HTR014515	BRRS.15469_at	NM_173552	Sense	3813->4059	BRAD1_23539371_at	NM_173552	AntiSense	3450->3725	C3orf58
HTR014515	BRPD.9671C1n2_s_at	NM_173552	Sense	3493->3672	BRAD1_23539371_at	NM_173552	AntiSense	3450->3725	C3orf58
HTR014599	BREM.1607_at	Hs#S770503	AntiSense	1->250	BRRS.7411_at	NM_013286	Sense	6322->6555	RBM15B
HTR014600	BRRS.9343_at	NM_017548	Sense	3070->3272	BRIHRC.4168C2n2_at	NM_017548	AntiSense	2461->2723	CDV3
HTR015270	BRRS.3134_at	NM_002213	Sense	3139->3299	Hs13155.0C1n28_at	gEU332848	AntiSense	126224->126480	ITGB5
HTR015368	BRMX.13924C2n5_s_at	Hs#S1745506	Sense	176->391	BRAD.29938_at	Hs#S1063819	AntiSense	13->170	unknown
HTR015978	BRMX.18338C1n6_at	NM_001079817	Sense	8584->8831	BRAD1_44840462_at	NM_001079817	AntiSense	8468->8755	INSR
HTR015978	BRMX.4548C1n4_at	NM_001079817	Sense	4868->5135	BRMX.4548C2n3_s_at	NM_001079817	AntiSense	4891->5054	INSR
HTR015978	BRIH.3172C1n5_at	NM_001079817	Sense	8107->8263	Hs465744.0C1n74_at	NM_001079817	AntiSense	7749->7896	INSR
HTR015989	BRRS.15446_s_at	NM_173519	Sense	3251->3430	BRIH.1730C3n4_at	NM_173519	AntiSense	3171->3449	RLBP1L1
HTR016221	BRAD1_7457247_s_at	NM_181705	Sense	5094->5385	BRAD.38277_at	NM_181705	AntiSense	4911->5202	LYRM7
HTR017965	BRAD1_47277881_at	Hs#S19881384	Sense	273->554	Hs632540.2C1n6_at	Hs#S742428	AntiSense	2->300	unknown
HTR017965	BRAD.36284_at	Hs#S1037084	AntiSense	26->279	Hs570274.0C6n13_at	Hs#S3996361	AntiSense	1->284	unknown
HTR018056	BRAD1_5837784_at	Hs#S1582297	Sense	61->324	BRAD.41088_at	Hs#S610423	AntiSense	3->261	LOC440836
HTR018056	BRRS.1410_at	S72487	Sense	1426->1701	Hs592212.0C15n30_at	NM_001953	AntiSense	75->355	TYMP
HTR018268	Hs459790.3C1n21_at	Hs#S601494	AntiSense	36->309	BRAD.17591_at	Hs#S1147176	AntiSense	25->278	unknown
HTR018394	BRAD.36547_at	Hs#S1137324	AntiSense	38->285	BRAD.37525_at	Hs#S1002899	AntiSense	20->273	LOC440731
HTR019138	BRAD1_11686637_at	Hs#S2870323	Sense	216->460	BRAD.32913_at	Hs#S3437881	Sense	1844->2075	unknown
HTR019197	BRAD1_27791354_at	Hs#S11056972	Sense	324->623	Hs558625.0C6n41_at	Hs#S28436435	AntiSense	16->163	unknown
HTR019197	BRAD1_27791354_at	Hs#S11056972	Sense	324->623	BRIH.856C4n5_s_at	Hs#S1738291	Sense	137->235	unknown
HTR019197	BRAD.33826_s_at	Hs#S2196902	AntiSense	184->389	BRAD1_27827108_at	Hs#S29653874	AntiSense	283->577	USP34
HTR019197	BRRS.8006_at	NM_014709	Sense	11035->11304	BRSA.13156C1n3_at	NM_014709	AntiSense	10708->10973	USP34
HTR019254	BRAD.32853_at	Hs#S465336	AntiSense	1->245	Hs631733.2C1n12_at	Hs#S29700929	AntiSense	96->326	unknown
HTR019580	BRRS.10585_at	NM_020463	Sense	3923->4207	BRMX.742C1n2_at	NM_020463	AntiSense	3517->3730	SMEK2
HTR019716	BRAD1_24530373_at	Hs#S6101835	Sense	248->467	BRAD.35806_at	Hs#S1125055	AntiSense	106->296	ZNF83
HTR019801	BRIH.1097C6n2_at	NM_021814	Sense	499->756	BRIH.1097C3n4_at	NM_021814	AntiSense	462->687	ELOVL5
HTR019975	Hs216701.0C2n9_at	Hs#S4121608	AntiSense	15->285	BRAD.32969_at	Hs#S199331	AntiSense	46->168	unknown
HTR020726	BRAD.41153_at	Hs#S1665078	AntiSense	11->268	Hs9997.9C1n5_at	Hs#S1665078	Sense	167->255	unknown
HTR020807	BRMX.13615C1n2_at	XR_041450	Sense	121->351	Hs351906.11C1n9_at	Hs#S29016997	AntiSense	1->287	MGC39821
HTR020807	BRMX.13615C1n2_at	XR_041450	Sense	121->351	BRAD.19495_at	BC034236	AntiSense	569->797	MGC39821
HTR021395	Hs478031.1C1n6_at	Hs#S3492822	AntiSense	3->294	BRAD.3242_at	Hs#S938481	AntiSense	142->281	unknown
HTR022055	Hs344812.0C7n6_at	BC002903	AntiSense	1075->1354	BRAD.23794_at	BC002903	Sense	1425->1685	TREX1
HTR023309	BRRS.9666_at	NM_017987	Sense	4226->4448	BRAD.39582_at	NM_017987	AntiSense	4158->4394	RUFY2
HTR024377	BREM.338_at	AF116659	Sense	852->994	BRAD.15074_at	AF116659	AntiSense	1->77	unknown
HTR025152	BRAD1_27822935_at	Hs#S11152619	Sense	249->526	BRAD.18898_at	Hs#S208207	AntiSense	6->258	unknown
HTR026342	Hs535847.1C1n22_at	Hs#S2135355	AntiSense	123->315	BRAD.36829_at	Hs#S1030290	AntiSense	90->301	unknown
HTR029770	BRRS.5303_at	NM_005023	Sense	1390->1677	Hs254006.0C1n25_at	NM_005023	AntiSense	1605->1893	PGGT1B
HTR029770	BRMX.2780C1n4_s_at	NM_005023	Sense	2425->2671	BRPDRC.2876C1n3_at	NM_005023	AntiSense	2258->2460	PGGT1B
HTR031040	BRAD1_30045502_at	Hs#S15627345	Sense	392->635	Hs231852.0C1n7_at	Hs#S985311	AntiSense	107->293	unknown
HTR032269	BRAD.39114_at	Hs#S4622544	AntiSense	3765->3958	BRAD.4303_at	Hs#S4622544	Sense	3765->3958	unknown
HTR037472	BRIHRC.2030C1n2_at	NR_002819	Sense	6492->6790	BRAD.30023_at	NR_002819	AntiSense	5693->5983	MALAT1
HTR037472	BRAD.2991_s_at	NR_002819	Sense	4167->4377	BRAD.25531_at	NR_002819	AntiSense	3471->3676	MALAT1
HTR037472	BRAD.25818_s_at	NR_002819	Sense	3465->3570	BRAD.25531_at	NR_002819	AntiSense	3471->3676	MALAT1
HTR044096	BRAD.7485_at	NM_018639	Sense	2173->2248	BREM.941_s_at	NM_018639	AntiSense	2029->2312	WSB2
HTR044096	BRAD.7485_at	NM_018639	Sense	2173->2248	BRAD.17631_at	NM_018639	AntiSense	1826->2024	WSB2
HTR044096	BRRS.10095_at	NM_018639	Sense	2542->2794	BREM.941_s_at	NM_018639	AntiSense	2029->2312	WSB2
HTR044096	BRRS.10095_at	NM_018639	Sense	2542->2794	BRAD.17631_at	NM_018639	AntiSense	1826->2024	WSB2
HTR044425	Hs523529.0C4n50_s_at	Hs#S29888660	Sense	8->276	BRAD.30431_at	gBC112927	AntiSense	2583->2828	SRGAP2P1
HTR044425	BRAD.30064_s_at	X17278	Sense	1150->1323	BRIHRC.9128C1n3_s_at	X17278	AntiSense	1150->1323	unknown
HTR044425	BRAD.30064_s_at	X17278	Sense	1150->1323	Hs594441.0C2n50_s_at	X17278	AntiSense	261->792	unknown
HTR046959	BRAD.34281_at	Hs#S2618669	AntiSense	1->285	BRAD1_10936423_at	Hs#S2618669	Sense	260->536	unknown
HTR047008	Hs132340.12C1n5_at	Hs#S4345972	Sense	213->512	BRAD.39632_at	Hs#S1122239	AntiSense	9->216	unknown
HTR047156	Hs577403.0CB2n98_at	Hs#S1903192	Sense	258->435	Hs577403.0CB1n29_at	Hs#S765316	Sense	278->435	SBNO1
HTR047156	Hs577403.0CB2n98_at	Hs#S1903192	Sense	258->435	BRMX.1254C2n3_at	NM_018183	AntiSense	1983->2130	SBNO1
HTR048828	Hs444665.0C1n3_at	Hs#S11124697	Sense	206->489	BRAD.40907_at	Hs#S733984	AntiSense	22->251	unknown
HTR049583	BRRS.13053_s_at	NM_033023	Sense	2452->2696	BRAD.31057_at	NM_033023	AntiSense	2026->2294	PDGFA
HTR055386	BRRS.2127_s_at	NM_001040437	Sense	547->785	BRAD.24948_at	NM_001040437	AntiSense	2->236	C6orf48
HTR055561	BRRS.13141_at	NM_001128217	Sense	3113->3314	BRIHRC.3266C1n5_at	NM_001128217	AntiSense	2585->2859	PSIP1
HTR055561	BRRS.10917_at	NM_021144	Sense	1405->1629	BRAD.33147_at	NM_021144	AntiSense	1372->1632	PSIP1
HTR057603	Hs460777.2C1n27_at	AJ303140	Sense	71047->71299	BRAD.30275_at	AJ303140	AntiSense	70613->70839	NOD2
HTR058249	BRRS.6496_at	NM_006579	Sense	900->1125	BRAD.17672_at	NM_006579	AntiSense	197->422	EBP
HTR058249	BRIH.9450C1n3_s_at	NM_006579	Sense	594->831	BRAD.17672_at	NM_006579	AntiSense	197->422	EBP
HTR058249	BRAD.29358_at	NM_002536	Sense	3558->3814	BRAD1_27838373_at	NM_002536	AntiSense	3287->3578	TBC1D25
HTR058315	BRAD.19434_s_at	NM_001006605	Sense	2206->2381	BRAD1_10809006_at	NM_001006605	AntiSense	2029->2252	FAM69A
HTR058315	BRAD.17594_at	U66589	Sense	1316->1592	BRAD1_10809006_at	NM_001006605	AntiSense	2029->2252	FAM69A
HTR059672	BRAD1_19590845_at	gAC005622	AntiSense	2521->40440	BRAD.19407_at	Hs#S1090532	Sense	1325->1585	IRGC
HTR061689	BRAD1_46547782_at	Hs#S27885124	Sense	140->284	BRAD.41513_at	Hs#S27885124	AntiSense	49->213	unknown
HTR063932	BREM.2322_at	DQ246450	Sense	1063->1333	BRAD.20457_at	DQ246450	AntiSense	842->1090	unknown
