# Supplementary material for: Identification of differentially expressed sense and antisense transcript pairs in breast epithelial tissues
Source: BMC Genomics. 2009 Jul 17;10:324. doi: 10.1186/1471-2164-10-324 (PMC2721853; doi:10.1186/1471-2164-10-324)
Supplement: Additional file 6 — Complete list of breast cancer cell lines used in the study and corresponding qPCR results [file 1471-2164-10-324-S6.xls]

## Sheet: Cell Lines Completed
QPCR of breast cancer cell lines
Calibrator	Lum 226L.33
DCBLD2	Anti-Sense			Sense				KRT81	Anti-Sense			Sense				MMP24		Anti-Sense			Sense
Sample	RQ	RQ Min	RQ Max	RQ	RQ Min	RQ Max		Sample	RQ	RQ Min	RQ Max	RQ	RQ Min	RQ Max		Sample	RQ	RQ Min	RQ Max	RQ	RQ Min	RQ Max
1089L	956.116	195.993	246.528	345.008	73.1636	92.8546		1089L	0.586356	0.0728621	0.083201	0.637222	0.0912013	0.106434		1089L	0.405837	0.0751565	0.0922379	1.07019	0.247657	0.322224
BT20	100.739	31.0982	44.9851	6.26964	5.8465	86.6274		BT20	0.000183939	3.31206e-05	4.03941e-05	0.000156934	4.16959e-05	5.67825e-05		BT20	0.0018687	0.000519557	0.00071964	0.142327	0.08511	0.211711
BT474	9.2303	9.13922	926.169	0.723925	0.112173	0.132742		BT474	0.000194137	3.23564e-05	3.88277e-05	0.000567597	0.000139742	0.000185382		BT474	0.366862	0.0815045	0.104784	2.07152	0.370232	0.450801
CAMA-1	63.7462	24.3516	39.4045	2.17121	0.611121	0.850511		CAMA-1	0.038275	0.00394207	0.00439469	0.0177019	0.00242685	0.00281242		CAMA-1	0.279156	0.0659044	0.0862718	0.840755	0.221052	0.299903
GI101	40.4618	7.15273	8.68869	21.4912	9.04166	15.6083		GI101	0.00108321	0.000256051	0.000335313	0.00101378	0.000131924	0.000151659		GI101	0.0576893	0.0214474	0.0341397	0.477172	0.228366	0.437971
HMT3552	16.6428	15.9381	376.402	18.6538	11.0237	26.9507		HMT3552	0.111493	0.0142322	0.0163148	0.0990487	0.0165758	0.0199073		HMT3552	0.292825	0.0690775	0.0904038	1.34297	0.260009	0.322434
Hs578T	224.802	172.393	739.463	298.091	143.916	278.254		Hs578T	9.93049e-06	4.61814e-06	8.63277e-06	2.52036e-05	1.79232e-05	6.20477e-05		Hs578T	0.0866436	0.0261753	0.0375061	0.778037	0.706954	7.73789
MCF7	81.5619	52.3633	146.269	119.099	91.4458	393.844		MCF7	0.00441974	0.00163027	0.00258305	0.00427438	0.00170508	0.00283664		MCF7	0.05348	0.0399086	0.157266	0.381259	0.238267	0.635293
MDA231	337.769	70.462	89.0358	125.593	67.6802	146.775		MDA231	0.107564	0.0113909	0.0127401	0.063484	0.0151853	0.0199596		MDA231	1.10754	0.137544	0.157047	1.81086	0.377152	0.476366
MDA453	0.599398	0.205521	0.312759	0.508704	0.202031	0.335126		MDA453	0.000435678	0.000108223	0.000143991	0.00076211	0.000154238	0.000193374		MDA453	0.471265	0.212904	0.388348	2.15388	0.730289	1.10492
MDA468	0.471151	0.0738067	0.0875162	0.508504	0.205793	0.345698		MDA468	0.0181538	0.00198561	0.00222947	0.016674	0.00174849	0.00195333		MDA468	0.0846701	0.031661	0.0505712	0.0328529	0.0211609	0.0594594
PMC42	0.986047	0.145617	0.170847	0.894807	0.133042	0.156277		PMC42	0.00122945	0.000250855	0.00031516	0.000753217	0.000194624	0.000262435		PMC42	0.224429	0.0407106	0.0497317	0.648296	0.0941823	0.11019
SKBR5	14.5782	3.80626	5.1512	90.0638	41.2531	76.1187		SKBR5	0.503968	0.0962459	0.118965	0.424951	0.0776011	0.0949379		SKBR5	0.377613	0.18701	0.370496	4.53732	2.03184	3.67957
SKBR7	39.3887	26.2863	79.0226	688.853	98.5183	114.96		SKBR7	0.375673	0.0615416	0.0735983	0.511681	0.0637448	0.0728163		SKBR7	0.079428	0.0117646	0.0138101	3.19474	1.14882	1.79389
T47D	67.8324	53.581	255.029	0.693497	0.670539	20.2551		T47D	1.14968e-05	1.01376e-05	8.57515e-05	0.00233845	0.00111737	0.00213985		T47D	0.000411442	5.09728e-05	5.81807e-05	0.013023	0.00161339	0.00184154
ZR75	0.0441871	0.0209885	0.0399773	0.0839429	0.0290268	0.0443694		ZR75	0.005893	0.00215701	0.00340239	0.00579602	0.00211034	0.00331868		ZR75	0.309249	0.119985	0.19605	0.367908	0.168865	0.312126
DCBLD2	Anti-Sense			Sense				KRT81	Anti-Sense			Sense				MMP24	Anti-Sense			Sense
Sample	RQ	RQ Min	RQ Max	RQ	RQ Min	RQ Max		Sample	RQ	RQ Min	RQ Max	RQ	RQ Min	RQ Max		Sample	RQ	RQ Min	RQ Max	RQ	RQ Min	RQ Max
T835	58979.3	19518.8	29173.7	2208.56	900.893	1521.55		T835	0.003996	0.00266878	0.00803516	0.00615564	0.00495069	0.0252913		T835	3.16811	1.69341	3.63797	0.319611	0.17459	0.384779
T721	2576147	856574	1.28326e+06	116251	38658.3	57918.6		T721	0.19224	0.0608964	0.0891305	0.105448	0.0641807	0.163998		T721	3.71118	0.794511	1.01094	192.56	44.9515	58.6407
T695	181005	67406	107403	15207.7	4886.6	7200.18		T695	0.0302271	0.00550131	0.00672531	0.09492	0.0627532	0.185176		T695	1.01585	0.282893	0.392078	48.9358	22.5479	41.8145
T680	1.17721e+06	222402	274205	47258.1	17775.8	28493.4		T680	1.16015	0.368437	0.539895	0.287493	0.0919989	0.135293		T680	7.11423	5.08882	17.8744	237.436	178.031	711.574
T836	88542.9	18072.9	22707.9	6984.9	4590.71	13393.1		T836	0.00093436	0.000315085	0.0004754	0.00660118	0.00249921	0.0040219		T836	1.69629	0.30328	0.369309	0.14533	0.0212911	0.0249458
T837	180.405	100.161	225.183	7.74334	0.820382	0.917598		T837	0.0019905	0.000602794	0.000864638	0.00202892	0.000877421	0.001546		T837	1.059	0.383651	0.601595	3.10083	1.09807	1.70012
T572	118639	33676.8	47025.4	5513.21	1144.62	1444.53		T572	0.111408	0.0449347	0.0753094	0.509981	0.235519	0.437621		T572	0.608084	0.427733	1.44218	191.755	67.3667	103.851
T470	78391.6	46165.8	112301	12022.5	7097.23	17324.3		T470	0.0104599	0.00417538	0.00694946	0.0119096	0.00480342	0.00805029		T470	5.26328	2.26597	3.97903	10.1096	4.95884	9.73292
T640	56131	14981.9	20436.6	7380.63	3686.69	7366.13		T640	0.000914816	0.000158538	0.000191772	0.00149032	0.0002476	0.000296932		T640	0.729987	0.308658	0.534776	1.43864	0.338189	0.442121
T768	123988	36189.3	51106.1	4570.84	1636.5	2549.18		T768	0.149025	0.0323835	0.0413742	0.149842	0.029513	0.0367516		T768	0.016265	0.0103898	0.0287635	8.57887	7.22553	45.8031
